# Supplementary material for: Identification and characterization of QTL for grain protein content derived from the D genome of allohexaploid wheat
Source: Front Plant Sci. 2025 Dec 1;16:1711891. doi: 10.3389/fpls.2025.1711891 (PMC12702865; doi:10.3389/fpls.2025.1711891)
Supplement: Supplementary file 1 [file Table1.xlsx]

## Sheet: S1
Table S1 Information of evaluated environments
Environment	Location	Growing years	Materials
E1	Beijing	2017-2018	RILs
E2	Hebei, Shijiazhuang	2017-2018	RILs
E3	Beijing	2018-2019	RILs
E4	Hebei, Shijiazhuang	2018-2019	RILs
E5	Beijing	2019-2020	RILs
E6	Hebei,Handan	2019-2020	RILs
E7	Hebei,Handan	2021-2022	RHL

## Sheet: S2
Table S2 Phenotypic data of the 198 RILs under the six individual environments and the BLUP value
line	GPC-E1	GPC-E2	GPC-E3	GPC-E4	GPC-E5	GPC-E6	GPC-BLUP
1	14.7	15.65	15.81	16.7133	14.7133	15.1367	15.4442
2	16.035	-	15.7333	17.28	15.27	15.4367	15.9855
3	15.5	15.24	15.285	16.6933	14.4067	15.41	15.4195
6	14.5	14.39	15.4033	16.8633	14.2833	14.7933	15.1016
8	14.75	15.75	15.5867	16.7467	14.1033	14.8967	15.3236
9	13.9	16.41	15.6667	17.51	15.17	15.5333	15.6457
10	14.35	16.43	15.84	17.2833	14.85	15.2333	15.6169
11	15.89	17.46	16.3133	17.2333	15.3367	16.1567	16.2212
13	15.025	-	15.09	16.5167	13.7867	14.4867	15.2169
14	14.13	15.22	14.71	16.1033	14.2033	14.2167	14.8769
15	16.12	-	15.83	17.1433	14.3167	15.05	15.7798
16	14.88	18.59	15.2767	16.5667	13.52	15.0733	15.6073
17	14.31	16.17	14.8067	15.96	13.58	14.84	15.0263
18	15.705	18.13	15.83	16.6	14.38	15.98	15.9793
19	15.69	16.34	15.4767	17.3367	14.17	14.7	15.5812
20	15.88	16.62	15.32	16.1933	14.4933	14.6	15.4963
21	14.11	14.47	14.2067	15.6467	12.9733	14.1867	14.4685
22	16.37	17.18	15.96	17.9133	14.6	15.79	16.1417
23	16.27	18.5	15.7033	18.245	13.96	15.68	16.2171
25	14.59	15.24	14.47	15.765	12.05	14.31	14.5823
26	15.26	16.2	14.9667	17.0867	12.51	14.9333	15.203
27	14.46	17.31	16.2033	16.9567	14.0633	15.59	15.6991
28	15.83	16.14	15.3267	16.89	13.75	14.8367	15.4524
29	14.02	15.81	14.86	16.4433	13.32	14.22	14.8892
30	14.99	17.31	16.1233	17.2467	14.8833	15.76	15.9362
32	14.67	16.45	14.51	15.8967	14.1633	14.4967	15.0975
33	14.47	16.13	15.18	16.22	13.8467	14.5033	15.1194
34	14.88	16.4	15.2867	16.795	13.78	14.7667	15.3346
35	13.97	-	15.14	16.83	13.84	14.16	15.0621
37	15.585	18.37	16.98	17.64	15.3367	15.9	16.4165
38	14.435	14.98	14.1767	15.83	14.06	14.5067	14.7967
39	14.86	16.69	15.8433	17.42	14.4133	15.15	15.6703
41	14.11	16.05	15.2633	15.7	14.13	15.1133	15.1208
42	14.835	15.95	15.41	16.2767	14.21	14.8167	15.2777
43	15.0467	16.56	15.6933	16.7733	14.9067	14.4333	15.5383
44	14.22	-	15.7567	17.2967	14.9433	14.8967	15.567
45	15.27	18.15	16.2833	17.3533	14.7833	15.4433	16.0677
46	14.52	16.5	14.34	16.685	14.1	14.2667	15.129
47	14.37	18.33	16.0733	17.285	14.91	15.42	15.9471
48	13.25	15.58	14.9667	15.96	13.6333	14.1167	14.7303
50	15.12	16.25	15.2933	16.0033	13.7833	14.44	15.1921
51	15.75	17.65	16.1833	17.4867	14.9233	16.0733	16.176
52	14.79	16.3	14.9333	16.75	14.4267	14.4033	15.2907
53	14.81	-	15.6033	17.895	14.4867	15.1533	15.6988
54	14.49	15.96	15.1067	17.095	14.46	14.4733	15.2894
55	16.73	17.37	15.97	16.225	14.9533	15.13	15.9458
56	15.7067	15.99	15.8033	16.48	14.1267	15.2267	15.5287
57	15.255	16.08	15.64	16.36	14.3267	15.61	15.5203
58	16.16	18.06	15.77	17.35	14.28	15.4067	16.0348
59	15.03	16.41	14.7833	16.63	13.6067	15.1233	15.288
60	14.37	17.56	15.8667	16.3167	14.9733	15.5867	15.7128
61	15.39	17.55	16.4633	16.9733	14.8933	16.65	16.1554
62	15.55	17.06	16.1267	16.9067	15.0933	15.6733	15.9499
63	15.31	17.61	14.8333	16.93	13.4533	14.8967	15.4867
64	15.7833	16.59	14.8067	17.4167	13.825	14.7433	15.5063
65	14.95	16.6	14.78	16.2	13.7733	14.6633	15.203
66	15.0533	16.98	14.7533	15.4767	13.28	14.43	15.0678
68	15.645	16.72	15.6667	16.8033	14.0933	14.7	15.5682
69	14.98	17.91	14.9433	16.1567	12.87	14.6233	15.2743
70	15.69	18.36	15.5933	17.3467	12.9533	15.3367	15.795
71	15.13	17.92	15.0933	15.91	12.95	14.6833	15.3017
72	14.35	17.01	15.9033	15.88	14.7333	15.0967	15.4785
73	15.335	16.03	15.3633	16.5033	13.635	14.1233	15.2065
74	16.47	16.29	15.2067	16.97	13.9767	15.08	15.6196
75	14.81	16.54	15.5067	16.3067	13.46	14.2167	15.188
76	13.79	15.6	14.3967	15.95	13.05	13.98	14.6289
77	15.24	16.46	14.8767	16.42	13.4033	14.31	15.1688
78	14.83	16.73	15.3367	16.0867	13.5333	14.6033	15.225
79	14.715	16.76	16.15	17.16	14.465	14.4	15.5723
81	14.81	16.19	16.05	17.51	14.2267	15.0833	15.6018
82	15.095	17.25	15.6	17.2633	14.45	14.92	15.6984
83	15.31	17.3	15.6767	17.185	13.89	15.2933	15.7101
84	15.34	17.34	16.6367	18.1167	16.25	16.2167	16.4295
85	13.4	12.97	15.0533	15.635	14.1133	14.3467	14.4576
87	14.14	14.08	16.5433	17.6733	14.6967	15.27	15.4004
88	14.86	11.51	15.18	16.4733	13.64	14.2933	14.5165
89	14.89	12.15	15.91	16.37	13.3867	15.365	14.8084
90	15.42	16.33	15.7933	17.1367	14.13	15.0067	15.595
91	14.54	13.97	14.8533	15.9233	13.6233	14.5033	14.7152
92	14.75	13.45	15.5667	16.5133	14.2667	14.8567	14.9906
93	13.33	13.37	15.0767	16.525	13.61	14.5567	14.5891
95	13.04	14.29	16.1633	17.655	14.28	15.07	15.14
97	15.01	15.57	15.08	16.3133	14.0333	14.8033	15.1811
98	14.515	16.8	15.1367	16.2967	14.2033	14.77	15.3079
99	14.43	15.18	15.3033	16.27	14.0067	15.46	15.1606
101	15.065	15.18	15.1333	15.7	14.0167	14.55	15.0228
102	15.52	18.91	15.15	16.485	14.5467	15.22	15.8718
103	15.095	16.42	14.9567	16.0333	14.0933	14.8667	15.2722
104	15	16.43	16.0233	17.0567	13.6	15.78	15.6045
105	15.93	17.81	16.7533	17.2133	15.1933	15.7367	16.2541
106	15.21	18.29	16.23	17.0933	14.5333	15.7567	16.0458
107	16.1433	16.39	15.0833	16.6933	14.0867	15.4733	15.6009
108	15.59	17.73	16.56	16.9633	14.9667	16.8833	16.2623
109	15.78	18.07	16.25	16.8033	14.6067	16.2433	16.1335
110	15.43	16.52	15.9267	17.6	14.4333	15.12	15.7608
111	15.295	15.62	15.3133	15.79	14.1467	14.3833	15.1462
112	14.4233	15.95	15	15.5567	12.7167	14.1967	14.7773
113	15.1467	16.06	15.8633	16.7967	13.9	15.5167	15.5219
114	15.1833	17.18	15.9367	17.3767	14.8933	15.08	15.8462
115	14.65	16.39	15.05	16.5067	13.73	14.5533	15.1921
116	15.1067	-	15.34	17.1733	12.65	15.19	15.3029
117	14.93	16.25	15.1	16.5933	13.62	14.69	15.2332
118	15.31	15.24	14.7967	16.1933	13.38	14.6867	15.018
119	15.62	15.56	15.0767	15.8833	13.73	14.4133	15.1099
120	15.71	14.71	15.18	15.27	13.02	14.1033	14.7961
121	15.7767	16.64	16.0433	16.7	14.3667	15.2167	15.7219
122	14.93	16.03	15.37	16.1567	14.5967	14.3933	15.2743
123	14.41	15.1	14.71	14.96	12.44	14.21	14.5001
124	13.33	16.9	16.01	16.42	13.86	15.1867	15.3058
125	15.1667	17.47	15.52	16.5367	13.9167	14.4633	15.4931
126	15.88	17	16.0967	16.1967	14.2767	14.9333	15.6731
127	14.2	16.88	14.7533	16.33	13.1367	14.5433	15.0496
129	15.42	14.84	15.6933	16.57	14.3867	15.1833	15.3579
130	14.95	16.77	15.8567	16.3967	14.5067	15.4033	15.6045
131	13.61	14.79	14.7167	15.0433	13.8967	13.6433	14.4822
132	15	17.64	15.1467	16.2667	14.3233	14.21	15.4264
134	16.0233	17.66	16.0067	16.2133	14.1033	15.03	15.7612
135	15.35	16.87	15.7267	16.77	14.47	14.8433	15.6237
136	16.05	17.84	17.7333	17.33	15.8467	16.2467	16.5857
137	15.82	16.89	15.27	16.1967	14.4	14.8867	15.547
138	15.27	17.31	15.5967	16.7333	14.5567	14.7733	15.6525
141	16.18	17.27	16.0133	16.7333	15.0133	15.84	16.0362
142	15.97	17.35	16.2433	16.7333	14.8733	15.3333	15.9608
143	13.345	16.58	15.3833	16.4933	13.9567	14.73	15.1379
144	13.64	16.19	15.7233	17.1733	13.9233	14.935	15.288
145	14.22	15.62	15.2933	15.7733	14.4967	15.68	15.2195
146	17.17	18.08	17.06	17.7667	15.21	16.1167	16.635
148	14.395	16.41	15.3433	16.9633	12.51	15.5733	15.2339
150	16.32	17.83	16.8667	17.72	14.23	15.99	16.2993
151	15.67	15.86	15.7733	16.4833	14.3333	15.2933	15.5374
152	15.33	15.27	15.4133	16.5167	13.6767	14.8067	15.2113
153	14.24	16.55	14.7533	16.2333	13.3333	14.33	14.9934
154	16.11	16.65	15.13	16.6667	13.5633	15.1633	15.521
155	16.15	17.15	15.2433	16.4233	13.6867	15.0767	15.5826
156	16.4	18.13	16.88	17.5233	14.34	16.2467	16.376
157	15.29	15.35	15.2667	16.555	12.5133	14.9833	15.066
159	16.79	16.09	15.89	16.53	13.4867	15.2433	15.6237
160	15.08	15.56	15.05	15.9	14.12	14.08	15.0427
162	13.76	16.58	15.1233	16.4167	14.2233	14.5867	15.166
164	13.98	17.35	14.64	16.25	12.81	13.73	14.9016
166	13.9633	14.85	14.28	16.0567	12.6033	13.7667	14.458
167	14.65	16.76	15.27	16.0333	13.5367	14.2133	15.1345
171	14.36	15.9	15.36	15.24	13.4933	13.7333	14.8084
173	15.36	15.87	15.3033	16.5567	13.5667	14.7867	15.2702
174	14.24	16.3	15.1633	16.42	13.4933	14.89	15.14
175	14.98	15.81	14.8733	16.3133	13.5967	14.7767	15.1194
176	14.29	16	14.95	16.555	12.9033	14.5067	14.9632
177	14.695	16.49	14.8133	16.1067	14.19	14.67	15.2037
178	15.225	15.95	15.3667	16.3233	13.57	14.6467	15.2202
179	15.98	15.94	15.6233	16.3967	14.0767	14.8033	15.4579
180	15.46	16.59	16.2033	16.6067	14.7667	15.39	15.7594
182	13.9	14.32	15.3867	16.86	14.19	14.4667	14.9523
183	15.29	16.86	16.6933	18.0267	15.07	15.8767	16.1431
184	15.21	15.16	14.66	16.47	14.1033	14.5667	15.0948
185	15.435	17.02	17.2167	17.6133	15.2467	15.92	16.2301
187	14.75	15.81	15.4967	16.7767	14.1933	14.4333	15.2716
188	14.95	15.06	14.3667	15.6467	13.2533	14.19	14.7248
190	14.58	16.28	14.95	15.1667	13.2167	14.7467	14.9276
191	15.83	16.63	15.6533	15.4867	13.65	14.98	15.3771
192	14.08	17.24	15.4533	16.85	13.9467	15.8033	15.5333
193	16.06	16.93	16.2667	16.6867	15.0067	15.81	15.9992
194	-	17.61	15.7133	16.7533	14.1	15.2933	15.7358
195	15.415	17.61	16.0767	17.1733	14.7967	15.27	15.941
196	15.15	17.65	16.33	17.0233	15.0567	15.7867	16.0307
197	15.2267	15.99	15.1567	16.47	13.95	14.5433	15.2547
198	14.8	15.51	14.76	16.4267	14.255	14.3667	15.0893
199	13.59	15.34	15.23	15.83	13.985	14.22	14.8248
200	13.92	17.24	15.9567	17.1333	13.46	15.1267	15.4607
201	14.76	17.85	15.5533	16.9067	14.0533	14.7467	15.6018
202	14.51	16.24	13.8933	16.18	13.1033	13.8867	14.7714
203	15.41	16.32	15.16	16.24	13.2167	14.44	15.1797
204	14.12	16.04	14.4633	16.4033	12.4433	14.0733	14.733
205	14.82	16.38	15.3833	16.4167	14.03	14.64	15.3003
206	14.56	15.44	15.2967	15.9533	13.7667	14.2533	14.9715
207	15.49	15.75	14.61	16.0233	13.7167	14.3633	15.0646
208	15.31	14.17	14.75	15.7433	13.65	14.61	14.8289
209	16.01	17.05	16.2567	16.91	13.9533	16.0233	15.9211
210	14.775	-	15.8167	16.7333	13.0767	14.8667	15.2741
211	15.195	14.98	15.5167	16.3	13.5067	14.9467	15.1338
212	14.615	15.65	15.59	16.73	13.29	15.7433	15.2928
214	15.51	16.27	15.6367	16.8633	14.1367	15.3367	15.5867
215	16.24	16.27	16.0567	16.4333	13.4867	15.33	15.595
216	14.675	15.58	14.8633	15.68	12.7733	14.1667	14.7611
218	15.92	17.01	16.5167	17.5567	14.5	15.7267	16.0636
219	14.01	16.12	14.8367	16.22	13.0767	14.1833	14.8591
220	15.305	15.66	15.4933	16.61	14.23	14.97	15.3819
221	14.835	15.35	15.32	17.14	13.4933	14.6167	15.1749
222	14.16	14.94	14.64	15.4967	12.8433	13.995	14.5343
223	15.6433	15.91	15.86	16.8567	14.2967	15.65	15.6502
225	16.06	16.37	15.7933	17.57	13.19	15.32	15.6607
226	15.24	15.8	15.1433	16.7267	13.4633	14.9467	15.2524
228	16.24	15.48	14.6667	15.4967	13.2733	13.9067	14.944
230	15.98	16.64	16.37	17.3567	15.72	15.5267	16.1129
231	16.46	15.43	15.85	16.5233	14.2733	15.95	15.6854
233	15.12	16.58	14.56	15.6867	14.13	14.9633	15.214
234	15.12	15.42	15.1367	16.1333	13.93	15.1033	15.1866
236	15.0867	15.8	15.2133	16.1933	14.43	14.7	15.2656
239	15.75	17.62	15.7667	17.0767	14.9967	14.91	15.9115
TAA10	14.6833	15.03	14.8267	15.8667	13.72	14.3767	14.8678
XX329	15.0333	17.4	15.4	17.27	13.68	15.6433	15.6776
3D 19
4D 25
5D 51
6D 23
7D 36

## Sheet: S3
Table S3 Genotypic data of the TAA10/XX329 RIL population that used in QTL analysis
locus	Position	1	2	3	6	8	9	10	11	13	14	15	16	17	18	19	20	21	22	23	25	26	27	28	29	30	32	33	34	35	37	38	39	41	42	43	44	45	46	47	48	50	51	52	53	54	55	56	57
barc124	0	-	-	-	B	A	A	A	B	B	B	-	-	B	B	A	-	A	A	B	B	B	A	A	B	-	B	B	B	B	A	B	A	A	B	B	A	B	B	-	-	-	A	B	-	B	A	A	-
T2D95	8.727	-	-	B	B	A	A	A	A	-	-	-	-	B	A	A	-	B	A	B	-	B	A	A	B	-	B	B	B	B	A	B	A	A	B	B	A	B	B	-	-	-	A	B	-	B	-	B	-
gwm296	11.573	B	-	B	B	B	A	-	A	B	A	-	A	B	A	A	A	B	A	B	B	B	A	A	B	A	B	B	B	B	A	B	A	A	B	B	A	B	B	A	B	-	A	B	A	B	-	B	A
gwm261	14.34	-	-	B	B	-	A	-	A	-	A	-	A	A	A	A	B	B	A	B	B	B	A	A	B	-	B	-	B	B	A	B	A	A	B	B	A	B	A	-	-	-	A	B	-	B	-	B	-
2DSL-88	14.681	-	-	B	B	-	A	-	A	-	A	-	A	A	A	-	B	B	A	B	B	B	A	A	B	-	B	-	B	B	A	B	A	A	B	B	A	B	A	-	-	-	A	B	-	B	-	B	-
T2D379	15.065	-	-	B	B	-	A	A	A	-	A	A	A	A	A	A	B	-	A	B	B	B	A	A	B	-	B	-	B	-	A	B	A	A	B	B	A	B	A	A	-	-	A	B	-	B	A	B	-
cfd53	16.13	B	-	B	B	-	A	-	A	-	A	-	A	A	A	A	B	B	A	B	B	B	A	A	B	-	B	-	B	B	A	B	A	A	B	B	B	B	A	-	B	-	A	B	A	B	-	B	-
SSR2433	16.131	-	-	B	B	-	A	-	A	-	A	-	A	A	A	A	B	B	A	B	B	B	A	A	B	-	B	-	B	-	A	B	A	A	B	B	B	B	A	A	-	-	A	B	A	B	-	B	-
2S256	17.44	-	-	B	B	-	A	-	A	-	A	-	A	A	A	A	B	B	A	B	-	B	A	A	B	-	B	B	B	B	A	B	A	A	B	B	B	B	A	A	-	-	A	B	A	B	-	B	-
2S174	18.441	-	-	B	-	-	A	-	A	-	A	-	A	A	A	A	B	B	-	B	-	B	A	A	B	-	B	B	B	B	A	B	A	A	B	B	B	B	A	A	-	-	A	B	A	B	-	B	-
2S173	18.77	-	-	B	B	-	A	-	A	-	A	-	A	A	A	A	B	B	A	B	-	B	A	A	B	-	B	B	B	B	A	B	A	A	B	B	B	B	A	A	-	-	A	B	A	B	-	B	-
2S178	19.411	-	-	B	B	-	A	-	A	-	-	-	A	A	A	A	B	B	A	B	-	B	A	A	B	-	B	B	B	B	A	B	A	A	B	B	B	B	A	A	-	-	A	B	A	B	-	B	-
2S180	20.746	-	-	B	B	-	A	-	A	-	A	-	A	A	A	A	B	B	A	A	-	B	B	A	B	-	B	B	B	B	A	B	A	A	B	B	-	B	A	A	-	-	A	B	A	B	-	B	-
2S189	22.312	-	-	B	B	-	A	-	-	B	A	-	A	A	A	A	B	B	A	A	-	-	B	B	B	-	B	B	B	B	A	B	A	A	B	B	B	B	A	A	-	-	A	B	-	B	-	B	-
2S204	25.12	-	-	B	B	-	A	A	A	B	A	-	A	A	A	A	B	B	A	A	-	A	B	B	B	-	B	B	B	B	A	B	A	A	B	B	B	B	A	A	-	-	A	B	-	B	-	B	-
2S218	27.646	-	-	-	B	B	A	-	A	-	A	-	A	A	A	A	B	B	A	A	-	A	B	B	B	-	B	B	B	-	A	B	A	A	B	B	B	A	A	A	-	-	A	B	B	-	-	B	A
2S225	32.217	-	-	B	A	B	A	-	A	B	A	B	A	A	B	A	B	B	A	A	A	A	B	B	B	-	B	-	B	-	A	B	A	A	B	B	B	A	A	A	-	-	A	-	B	-	-	B	-
cfd43	37.583	-	A	B	A	B	A	A	A	B	A	B	A	A	B	A	B	B	A	A	A	A	B	B	B	-	B	-	B	-	A	B	A	A	B	-	B	A	A	A	B	-	A	B	B	B	-	B	-
T2D13	45.305	A	A	-	A	B	A	A	A	-	B	B	A	A	B	A	B	B	A	A	A	A	B	A	B	A	-	-	-	-	A	B	B	A	-	A	B	-	-	A	B	A	A	B	B	B	A	B	-
2S226	46.099	-	-	A	A	B	A	-	A	-	-	-	A	A	B	A	A	B	A	A	A	A	B	A	B	A	-	-	B	-	A	B	B	A	B	A	B	A	A	A	-	-	A	-	B	-	-	B	-
2S234	47.237	-	-	A	A	-	A	A	A	-	-	-	A	A	B	A	A	B	A	A	A	A	B	A	B	A	B	-	B	-	A	B	B	A	B	A	B	A	A	A	-	-	A	-	B	-	-	B	-
2S244	50.278	-	A	A	A	-	A	-	A	-	-	-	A	A	B	A	A	B	A	A	A	A	B	A	A	A	B	-	B	-	A	B	B	B	B	-	B	A	A	A	-	-	A	-	B	-	-	B	-
2S248	53.998	-	-	A	A	-	A	-	A	-	-	-	A	A	B	A	A	B	A	A	A	A	A	A	A	-	B	-	B	-	A	B	B	B	B	-	B	A	A	A	-	-	A	-	B	-	-	B	-
2S250	56.226	-	-	A	A	-	A	-	A	-	-	-	A	-	B	A	A	B	A	A	A	A	A	A	A	-	B	-	B	-	A	B	B	B	B	-	B	A	A	A	B	-	A	-	B	-	-	B	-
2S255	57.381	-	-	B	A	-	A	-	A	-	-	-	A	-	B	A	A	B	A	A	A	A	A	A	A	-	B	-	B	-	A	B	B	B	B	-	B	A	A	A	B	-	A	-	B	-	B	B	-
T2D19	61.117	-	-	B	A	B	A	B	A	-	-	-	A	B	B	A	B	B	A	A	A	A	A	A	A	-	B	-	B	-	A	B	B	B	B	-	B	A	A	-	B	-	A	-	B	-	B	B	-
T2D363	62.205	-	-	B	A	B	A	B	A	-	B	-	A	B	B	A	B	B	A	A	A	A	A	A	A	B	B	B	B	-	A	B	B	B	B	-	B	A	A	A	B	-	A	-	B	B	B	B	-
T2D225	62.891	-	-	B	A	B	A	B	A	-	-	-	A	B	B	A	B	B	A	A	A	A	A	A	A	B	B	B	B	-	A	B	B	B	B	-	B	A	A	A	B	-	A	-	-	-	B	B	-
2S300	63.878	-	-	B	B	B	A	B	A	-	-	-	A	B	B	A	B	B	A	A	A	A	A	A	A	B	B	B	B	-	A	B	B	B	B	-	B	A	A	A	B	-	A	-	-	-	B	B	-
2S305	63.879	B	-	B	B	B	A	B	A	-	B	B	A	B	B	A	B	B	A	A	A	A	A	A	A	B	B	B	B	-	A	B	B	B	B	-	B	A	A	A	B	B	A	-	B	B	B	B	B
T2D336	64.252	-	A	B	B	B	A	B	A	-	-	-	A	-	A	A	B	B	A	A	-	A	A	A	A	B	B	B	B	-	A	B	B	B	B	-	B	A	A	A	B	-	A	-	-	-	B	-	-
2S276	64.952	B	-	B	B	B	A	B	A	-	-	-	A	A	A	A	B	B	A	A	-	A	A	A	A	B	B	B	B	-	A	B	B	B	B	-	B	A	A	A	B	-	A	-	B	B	B	B	-
2S144	65.279	-	A	B	B	B	A	B	A	-	-	-	A	A	A	A	B	B	A	A	A	A	A	A	A	B	B	B	B	-	A	B	B	B	B	-	B	A	A	A	B	-	A	-	B	B	B	B	-
T2D415	66.026	-	-	B	B	B	A	B	A	-	-	-	A	A	A	A	B	B	A	A	A	A	A	A	A	B	B	B	B	-	A	B	B	B	-	-	B	A	A	-	B	-	A	-	-	B	B	B	-
T2D129	68.893	-	-	B	B	B	A	B	A	-	-	-	B	A	A	A	B	B	A	A	A	-	A	A	A	B	A	B	B	-	B	B	B	B	B	A	B	A	A	-	B	-	A	A	-	-	B	B	-
T2D414	69.583	-	-	B	B	B	A	B	A	-	-	-	B	A	A	A	B	B	A	A	A	-	A	A	A	-	A	B	B	-	B	B	B	B	B	A	B	-	A	A	B	-	A	A	-	-	B	B	-
barc011	71.778	B	-	B	B	B	B	B	B	-	-	B	-	A	A	A	B	B	A	A	A	-	-	-	-	-	A	B	B	-	B	B	B	B	B	-	-	B	A	A	B	-	A	A	B	B	B	B	-
T2D133	73.113	B	-	B	B	B	B	B	B	-	-	-	B	A	A	A	B	B	A	A	A	-	A	A	A	-	A	B	B	-	B	B	B	B	B	A	B	B	A	A	B	-	A	A	-	B	B	B	-
2S25	74.476	B	-	B	B	B	B	B	B	-	B	-	-	A	A	A	B	B	A	A	A	-	A	-	-	-	A	B	B	-	B	B	B	B	B	-	-	B	A	-	B	B	A	A	-	B	B	-	-
gwm539	76.624	B	A	B	B	B	B	B	B	-	A	-	A	A	B	A	B	A	A	A	A	-	A	A	A	-	A	B	A	-	B	B	B	B	A	A	B	B	A	A	B	-	A	A	-	-	B	B	A
2S267	76.944	B	-	B	B	B	B	B	B	-	A	-	A	A	B	A	B	A	A	A	A	-	A	A	A	-	A	B	A	-	B	B	B	B	A	A	B	B	A	A	B	-	A	-	-	-	B	B	-
2S271	78.271	B	-	B	B	B	B	B	B	-	A	-	B	A	B	A	B	A	A	A	A	B	A	A	A	A	A	B	A	-	B	B	B	B	A	A	B	A	A	A	B	-	A	-	-	-	B	B	A
2S338	81.592	B	-	B	B	-	B	B	B	-	A	-	B	A	B	-	B	A	A	A	-	B	B	A	A	A	A	A	A	-	B	-	B	A	A	A	B	A	A	A	B	-	A	-	-	-	-	B	A
4D127	0	-	-	A	A	B	A	-	B	-	A	-	B	A	B	B	A	-	B	A	A	A	B	A	A	-	B	A	B	-	A	A	A	A	B	B	A	A	B	A	-	-	B	-	-	A	A	A	-
4D98	0.317	B	-	A	A	-	A	-	B	-	A	-	B	A	B	B	A	-	B	A	A	A	B	A	A	-	B	A	B	-	A	A	A	A	B	B	A	A	B	A	-	-	B	-	-	A	A	A	-
4D130	7.863	-	-	A	A	B	A	-	B	-	A	-	A	A	A	B	A	B	B	A	A	A	B	A	-	-	B	A	A	-	B	A	A	B	A	B	A	A	A	-	-	-	B	A	-	A	A	A	-
4D104	9.841	-	-	A	A	B	A	-	B	-	A	-	A	A	A	B	A	B	B	A	-	B	B	A	-	-	B	A	A	-	B	A	A	B	A	B	A	A	A	-	-	-	B	A	-	A	-	B	-
4D108	12.771	-	-	A	A	B	A	A	A	A	A	-	A	A	A	B	A	B	B	B	A	B	B	A	A	A	B	A	A	-	B	A	A	B	A	B	A	A	A	A	A	A	B	A	-	A	A	B	-
4D143	14.966	-	-	A	A	B	A	-	-	-	A	-	A	A	A	B	B	A	B	B	A	B	B	A	A	-	B	A	A	-	B	A	A	A	A	B	A	A	A	-	-	-	B	A	-	A	-	B	-
4D303	15.633	B	-	A	A	B	A	-	B	-	A	-	A	A	A	B	B	A	B	B	A	B	B	A	A	-	B	A	A	-	B	A	A	A	A	B	A	A	A	-	-	-	B	A	-	A	-	B	-
4D6	15.964	-	-	A	A	B	A	-	B	-	A	-	A	A	A	B	B	A	B	B	A	B	B	A	A	A	B	A	A	B	B	A	A	A	A	B	A	A	A	-	-	-	B	A	B	A	-	B	-
4D319	16.285	-	-	A	A	B	A	-	B	-	A	B	A	A	A	B	B	A	B	B	A	B	B	A	A	B	B	A	A	-	B	A	A	A	A	B	A	A	A	-	-	-	B	A	B	A	-	B	-
4D237	16.603	-	-	A	A	B	A	-	B	-	A	-	A	A	A	B	B	A	B	B	A	B	B	A	A	B	B	A	A	-	B	A	A	A	A	B	A	A	A	-	-	-	B	A	B	A	-	B	-
4D42	16.922	-	-	A	A	B	A	-	B	-	A	-	A	A	A	B	B	A	B	B	A	B	B	A	A	B	B	A	A	-	B	A	A	A	A	B	A	A	A	-	-	-	B	A	B	A	-	B	-
4D175	16.923	-	-	A	A	B	A	A	B	A	A	-	A	A	A	B	B	A	B	B	A	B	B	A	A	B	B	A	A	-	B	A	A	A	A	-	A	A	A	A	A	A	B	A	B	A	A	B	A
4D361	17.241	-	-	A	A	B	A	-	B	-	A	-	A	A	A	B	B	A	B	B	A	B	B	A	A	B	B	A	A	-	B	A	A	A	A	B	A	A	A	-	-	-	B	A	B	A	-	B	-
4D202	17.887	-	-	A	A	B	A	-	B	-	A	-	A	A	A	B	B	A	B	B	A	B	B	A	A	B	B	A	A	-	B	A	A	A	A	B	A	A	A	-	A	-	B	A	B	A	-	B	-
4D392	20.562	B	-	A	A	B	A	B	B	-	A	B	A	A	A	A	B	A	B	B	A	B	B	A	A	B	B	A	A	-	B	A	A	B	A	B	-	B	A	-	-	-	B	A	B	A	-	B	-
4D80	22.476	-	-	A	A	B	A	-	B	-	-	-	A	A	A	A	B	A	B	B	A	B	B	A	A	B	B	A	A	-	B	A	A	B	A	B	A	B	A	-	-	-	B	A	B	A	-	B	-
4D245	32.901	B	-	A	A	B	A	-	B	-	-	-	A	B	A	B	A	A	B	B	A	B	B	A	A	-	A	A	A	-	B	-	A	B	A	B	A	A	A	B	-	-	B	A	B	-	-	B	-
wmc399	57.106	-	-	A	B	-	B	A	B	-	-	-	B	-	A	B	A	A	A	B	A	B	B	A	A	B	A	B	A	B	B	B	A	B	A	A	A	B	A	A	-	-	-	-	-	-	-	-	-
4D224	72.642	-	-	B	B	-	B	-	B	-	-	-	A	B	A	B	A	-	A	B	-	B	A	B	A	-	-	B	A	-	A	B	A	A	A	A	A	B	A	A	-	-	A	A	-	-	-	B	-
BARC048	77.111	A	-	B	B	-	B	A	A	-	-	-	A	A	A	B	A	-	A	B	-	B	A	A	A	-	-	B	B	A	A	B	A	B	A	A	A	B	A	B	-	-	A	-	-	A	-	B	-
wmc506	0	B	B	A	B	B	B	A	A	A	B	B	B	B	A	A	A	B	A	B	A	B	-	A	A	-	A	B	A	B	B	-	A	A	B	A	B	B	B	B	-	B	A	A	-	A	-	A	A
gwm111	2.296	-	B	A	B	B	B	-	A	-	-	B	B	A	A	A	A	B	A	B	-	B	B	A	A	-	A	B	A	B	B	-	-	A	B	A	B	B	B	B	-	-	-	A	-	B	-	A	A
BARC184	3.361	B	B	A	B	B	B	A	A	A	-	B	B	A	A	A	A	B	A	B	A	B	B	A	B	-	A	B	A	B	B	-	B	A	B	-	B	B	B	B	-	-	A	A	-	B	-	A	A
gwm635	4.856	-	B	A	B	B	B	A	A	-	A	-	B	A	A	A	A	B	A	A	-	B	B	A	B	A	A	A	A	B	B	-	B	A	B	A	B	B	B	B	A	A	-	A	-	B	-	A	-
DLT-7D	17.443	B	B	A	B	B	B	-	-	-	B	-	A	A	A	A	A	B	B	A	A	B	B	A	B	A	A	A	A	B	B	B	B	A	A	A	B	B	B	B	-	A	B	A	-	B	-	A	-
barc153	17.786	B	B	A	B	B	B	-	A	-	-	-	A	A	A	A	A	B	B	A	A	B	B	-	B	-	A	A	A	-	B	B	B	A	A	A	B	B	B	B	-	-	B	A	B	-	-	A	-
wmc438	38.178	B	B	B	A	B	B	-	A	-	-	-	A	A	B	A	B	B	B	A	-	B	B	A	A	-	A	A	B	-	B	B	B	A	B	A	A	B	B	B	-	A	A	A	B	-	B	B	A
7D54	38.868	B	B	B	A	B	B	-	A	B	B	A	A	A	B	A	B	B	B	A	B	B	B	A	A	-	A	A	B	-	B	B	B	A	B	A	A	B	B	B	B	A	A	A	B	B	B	B	A
7D56	39.926	-	B	-	A	B	B	-	A	-	B	-	A	A	B	A	B	B	B	A	B	B	B	A	A	-	A	A	B	-	B	B	B	-	B	A	A	B	B	B	-	-	A	-	B	-	B	B	-
7D57	40.275	B	B	B	A	B	B	-	A	-	-	-	A	A	B	A	B	B	B	A	-	B	B	A	A	-	A	A	B	-	B	B	B	A	B	A	A	B	B	B	-	-	A	-	B	-	B	B	-
W115	49.094	B	B	B	A	B	B	-	B	-	-	B	-	A	B	A	B	B	B	A	-	B	B	B	-	-	B	A	B	-	A	B	B	A	-	-	-	B	B	B	-	-	A	-	-	B	-	-	-
barc92	50.95	B	-	A	B	B	B	-	B	-	-	-	A	A	B	A	B	B	B	A	-	B	B	A	-	-	B	A	A	B	A	B	B	A	A	A	A	B	B	B	-	-	A	B	B	B	-	B	A
barc126	67.361	B	A	A	A	B	B	B	B	B	B	B	A	A	B	A	B	B	B	A	B	B	B	A	A	-	B	B	A	B	A	B	B	-	A	A	B	B	B	B	B	B	A	B	B	B	A	A	A
Y7D11	67.653	B	A	A	A	B	B	B	B	B	-	B	A	A	B	A	B	B	B	A	-	B	B	A	A	-	B	B	A	B	A	B	B	-	A	A	B	B	B	B	-	B	A	B	B	-	A	A	A
2DW66	72.897	B	-	A	B	B	B	B	B	B	-	B	A	A	B	A	B	A	B	A	B	B	B	A	A	-	B	B	A	B	A	B	B	-	A	A	B	B	B	B	-	B	A	-	B	B	A	A	-
2DW58	73.539	B	-	A	B	B	B	B	B	B	B	-	A	A	B	A	B	A	B	A	B	B	B	A	A	B	B	B	A	B	A	B	B	B	A	A	B	B	B	B	B	B	A	B	B	B	A	A	-
2DW-72	77.001	-	B	A	B	B	B	B	B	B	-	B	A	A	A	A	A	A	B	A	B	B	B	A	A	-	B	B	A	B	A	B	B	A	A	A	A	B	B	B	-	-	A	-	B	-	A	A	-
7D104	79.749	-	B	A	B	B	B	B	A	B	-	B	A	A	A	A	A	A	B	A	-	B	B	A	A	B	B	B	A	B	A	B	B	A	A	A	A	B	B	B	-	-	A	B	B	-	A	A	-
wmc702	81.823	-	B	A	A	B	B	B	A	B	A	B	A	A	A	A	A	A	B	A	-	B	B	B	A	-	B	B	A	-	A	B	B	A	A	A	A	B	B	-	B	B	A	B	B	B	A	A	-
7D62	82.477	B	B	A	A	B	B	B	A	B	A	B	A	A	A	A	A	A	B	A	-	B	B	B	A	B	B	B	-	A	A	B	B	A	A	A	A	B	B	B	B	B	A	B	B	B	A	A	A
7D66	82.802	-	B	A	A	B	B	B	A	B	A	B	A	A	A	A	A	A	B	A	-	B	B	B	A	B	B	B	A	-	A	B	B	A	A	A	A	B	B	B	-	-	A	B	B	-	A	A	-
2DW89	85.917	-	B	A	A	B	B	B	A	-	A	B	A	A	A	A	A	A	B	A	-	B	B	B	A	B	A	B	A	-	A	A	B	A	A	-	A	B	B	B	-	-	A	B	-	-	A	A	-
s74	86.952	-	B	A	-	B	B	-	A	-	A	B	A	A	A	A	A	A	B	A	-	B	B	B	A	-	A	B	A	-	A	A	B	A	A	-	A	B	B	B	-	-	A	B	-	-	A	A	-
2DW93	90.19	-	B	A	A	B	B	B	A	-	A	B	A	A	A	A	B	A	B	A	-	B	B	B	A	B	A	B	A	-	A	A	B	A	A	A	A	B	B	B	-	-	A	B	-	-	A	A	-
S252	90.931	-	B	A	A	B	B	B	A	-	A	B	A	A	A	A	B	A	B	A	A	B	B	B	A	-	A	B	A	-	A	A	B	A	A	A	A	B	B	-	-	-	A	B	-	-	A	A	-
cfd68	92.285	B	B	A	A	-	B	-	A	-	A	B	A	A	A	A	B	A	B	A	A	B	B	B	A	B	A	B	A	-	A	A	B	A	A	A	A	B	B	B	A	-	A	B	-	A	A	A	-
w-175	94.289	-	B	A	A	-	B	-	A	-	-	B	A	A	A	A	B	A	B	A	A	B	B	B	A	B	A	B	A	-	A	A	B	A	A	A	B	B	B	B	B	-	A	B	-	-	A	A	-
barc252	94.612	-	B	A	A	B	B	-	A	-	-	B	A	A	A	A	B	A	B	A	A	B	B	B	A	B	A	B	A	-	A	A	B	A	A	A	B	-	B	-	B	-	A	B	-	B	A	A	-
7D192	95.279	-	B	A	A	-	B	A	A	-	A	B	A	A	A	A	-	A	B	A	A	B	B	B	A	B	A	B	A	-	A	A	A	A	A	A	B	-	B	B	B	-	A	B	-	B	A	A	-
BARC260	97.31	B	B	-	A	A	B	A	A	-	A	B	A	A	A	A	B	A	B	A	A	B	B	B	-	B	A	B	A	A	A	A	A	A	A	A	A	-	B	B	-	A	A	B	-	B	A	A	-
barc26	98.692	-	B	A	A	-	B	A	A	-	-	B	A	A	A	A	B	A	B	A	A	B	B	B	A	B	A	B	A	A	A	A	A	A	A	A	B	-	B	B	-	-	A	B	-	B	A	A	-
7D259	104.331	B	B	A	A	-	B	A	A	-	A	B	A	A	A	A	B	A	B	A	A	B	B	-	A	-	A	A	B	A	A	A	A	A	B	A	B	-	B	B	-	-	A	-	-	B	-	A	-
7D134	104.676	-	B	A	A	-	B	A	A	-	-	B	A	A	A	A	B	A	B	A	A	B	B	-	A	B	A	A	B	A	A	A	A	A	B	A	B	-	B	B	-	-	A	-	-	B	A	A	-
7D149	106.466	-	-	A	A	-	B	A	A	-	-	B	A	A	A	A	B	A	B	B	A	B	B	-	A	-	A	A	B	A	A	A	-	A	B	A	B	-	B	B	-	-	A	-	-	B	-	A	-
wmc94	111.239	-	-	A	B	A	B	A	A	-	A	B	A	A	A	A	B	A	B	B	A	B	B	-	A	B	B	A	B	A	A	A	B	A	B	A	B	A	B	B	-	-	A	A	A	-	-	A	-
BARC305	128.795	B	-	B	A	-	B	-	-	-	-	B	A	A	A	A	A	A	B	B	B	B	B	-	B	B	B	B	B	-	A	A	-	A	B	A	A	-	A	-	A	A	A	-	B	B	B	B	B
[truncated: 152 more columns]

## Sheet: S4
Table S4 A Genetic linkage map of 2D and 4D genome conructed with the TAA10/XX329 RIL population
Chromosome	Marker name	Position(cM)
2D	barc124	0
	Xcau-2D09	5.969
	Xcau-2D19	6.663
	Xcau-2D55	7.701
	Xcau-2D68	9.938
	Xcau-2D62	12.306
	Xcau-2D45	12.68
	Xcau-2D74	17.421
	T2D66	22.967
	T2D95	28.849
	Xcau-2D84	30.93
	Xcau-2D90	33.38
	Xcau-2D97	33.389
	gwm296	34.908
	gwm261	38.079
	T2D379	38.081
	2DSL-88	38.483
	cfd53	40.633
	SSR2433	41.035
	2S256	42.655
	2S174	43.897
	2S173	44.28
	2S178	45.074
	2S180	46.706
	Xcau-2D120	48.992
	Xcau-2D133	53.467
	2S189	54.699
	2S204	57.77
	2S218	60.523
	2S225	65.057
	cfd43	70.709
	T2D13	79.588
	2S226	80.518
	2S234	81.685
	2S244	85.215
	2S248	90.553
	2S250	93.7
	2S255	95.394
	T2D19	100.707
	T2D363	102.352
	T2D225	103.175
	2S300	104.406
	2S305	104.443
	T2D336	106.025
	2S276	107.06
	2S144	107.741
	T2D415	108.97
	T2D129	111.93
	T2D414	112.86
	barc011	116.04
	T2D133	117.548
	2S25	119.632
	2S267	123.109
	gwm539	123.568
	2S271	125.684
	2S338	129.13

## Sheet:  S5 
Table S5 Genotypic data of the TAA10/XX329 RIL population that used in fine mapping
locus	1	2	3	6	8	9	10	11	13	14	15	16	17	18	19	20	21	22	23	25	26	27	28	29	30	32	33	34	35	37	38	39	41	42	43	44	45	46	47	48	50	51	52	53	54	55	56	57	58
barc124	-	-	-	B	A	A	A	B	B	B	-	-	B	B	A	-	A	A	B	B	B	A	A	B	-	B	B	B	B	A	B	A	A	B	B	A	B	B	-	-	-	A	B	-	B	A	A	-	A
Xcau-2D09	-	-	-	B	-	A	A	B	B	B	B	-	A	B	A	-	B	A	B	-	B	A	A	-	-	B	B	B	-	A	B	A	A	B	-	A	B	B	A	A	B	A	-	A	B	A	-	-	A
Xcau-2D19	-	-	-	B	-	A	A	B	B	B	B	-	A	B	A	-	B	A	B	-	B	A	A	-	-	B	B	B	-	A	B	A	A	B	-	A	B	B	A	-	B	A	-	A	B	A	-	-	A
Xcau-2D55	-	-	-	B	-	A	A	B	B	B	B	-	B	B	A	-	B	A	B	-	B	A	A	-	-	B	B	B	-	A	B	A	A	B	-	A	B	B	A	-	B	A	-	A	B	A	A	-	A
Xcau-2D68	-	-	-	B	-	A	A	B	B	B	B	-	B	B	A	-	B	A	B	-	B	A	A	-	A	B	B	B	-	A	B	-	B	A	B	-	-	B	A	A	A	B	B	A	A	A	A	B	A
Xcau-2D62	-	-	-	B	-	A	A	B	B	B	B	-	B	B	A	-	B	A	B	-	B	A	A	-	-	B	B	B	-	A	B	A	A	B	-	A	B	B	A	-	B	A	-	A	B	A	A	-	A
Xcau-2D45	-	-	-	B	-	A	A	B	B	B	B	-	A	B	A	-	B	A	B	-	B	A	A	-	-	B	B	B	-	A	B	A	A	B	-	A	B	B	A	-	B	A	-	A	B	A	A	-	A
Xcau-2D74	-	-	-	-	-	A	A	A	-	B	B	-	A	A	A	-	B	A	B	-	B	B	A	-	-	B	B	B	-	A	B	A	A	B	-	A	B	B	A	-	-	A	-	A	B	A	B	-	A
T2D66	B	-	B	B	A	A	A	A	B	-	-	-	B	B	A	-	B	A	B	-	B	A	A	B	-	B	B	B	B	A	B	A	A	B	B	A	B	B	-	B	-	A	B	-	B	A	A	-	A
T2D95	-	-	B	B	A	A	A	A	-	-	-	-	B	A	A	-	B	A	B	-	B	A	A	B	-	B	B	B	B	A	B	A	A	B	B	A	B	B	-	-	-	A	B	-	B	-	B	-	A
Xcau-2D84	-	-	-	-	-	A	A	A	-	B	B	A	B	A	A	-	B	A	B	-	B	A	A	-	-	B	B	B	-	A	B	A	A	B	-	A	B	B	A	-	-	A	-	A	B	A	B	-	A
Xcau-2D90	-	-	-	-	-	A	A	A	B	A	A	A	B	A	A	A	B	A	B	-	B	A	A	-	A	B	B	B	-	A	B	A	A	B	-	A	B	B	A	A	-	A	-	A	B	A	B	-	A
Xcau-2D97	-	-	-	B	-	A	A	A	B	A	A	A	B	A	A	A	B	A	B	-	B	A	A	-	A	B	B	B	-	A	B	A	A	B	-	A	B	B	A	-	-	A	-	A	B	A	B	-	A
gwm296	B	-	B	B	B	A	-	A	B	A	-	A	B	A	A	A	B	A	B	B	B	A	A	B	A	B	B	B	B	A	B	A	A	B	B	A	B	B	A	B	-	A	B	A	B	-	B	A	A
gwm261	-	-	B	B	-	A	-	A	-	A	-	A	A	A	A	B	B	A	B	B	B	A	A	B	-	B	-	B	B	A	B	A	A	B	B	A	B	A	-	-	-	A	B	-	B	-	B	-	A
T2D379	-	-	B	B	-	A	A	A	-	A	A	A	A	A	A	B	-	A	B	B	B	A	A	B	-	B	-	B	-	A	B	A	A	B	B	A	B	A	A	-	-	A	B	-	B	A	B	-	A
2DSL-88	-	-	B	B	-	A	-	A	-	A	-	A	A	A	-	B	B	A	B	B	B	A	A	B	-	B	-	B	B	A	B	A	A	B	B	A	B	A	-	-	-	A	B	-	B	-	B	-	B
cfd53	B	-	B	B	-	A	-	A	-	A	-	A	A	A	A	B	B	A	B	B	B	A	A	B	-	B	-	B	B	A	B	A	A	B	B	B	B	A	-	B	-	A	B	A	B	-	B	-	A
SSR2433	-	-	B	B	-	A	-	A	-	A	-	A	A	A	A	B	B	A	B	B	B	A	A	B	-	B	-	B	-	A	B	A	A	B	B	B	B	A	A	-	-	A	B	A	B	-	B	-	A
2S256	-	-	B	B	-	A	-	A	-	A	-	A	A	A	A	B	B	A	B	-	B	A	A	B	-	B	B	B	B	A	B	A	A	B	B	B	B	A	A	-	-	A	B	A	B	-	B	-	A
2S174	-	-	B	-	-	A	-	A	-	A	-	A	A	A	A	B	B	-	B	-	B	A	A	B	-	B	B	B	B	A	B	A	A	B	B	B	B	A	A	-	-	A	B	A	B	-	B	-	A
2S173	-	-	B	B	-	A	-	A	-	A	-	A	A	A	A	B	B	A	B	-	B	A	A	B	-	B	B	B	B	A	B	A	A	B	B	B	B	A	A	-	-	A	B	A	B	-	B	-	A
2S178	-	-	B	B	-	A	-	A	-	-	-	A	A	A	A	B	B	A	B	-	B	A	A	B	-	B	B	B	B	A	B	A	A	B	B	B	B	A	A	-	-	A	B	A	B	-	B	-	A
2S180	-	-	B	B	-	A	-	A	-	A	-	A	A	A	A	B	B	A	A	-	B	B	A	B	-	B	B	B	B	A	B	A	A	B	B	-	B	A	A	-	-	A	B	A	B	-	B	-	A
Xcau-2D120	-	-	-	B	-	A	A	A	-	A	A	A	A	A	A	B	B	A	A	-	B	A	A	-	-	B	B	B	-	A	B	A	A	B	B	B	B	A	A	-	-	A	-	-	B	A	B	-	A
Xcau-2D133	-	-	-	B	-	A	A	A	B	A	A	A	A	A	A	B	B	A	A	-	-	B	B	-	-	B	B	A	B	A	B	A	A	A	B	B	B	A	A	-	-	A	-	-	B	A	B	-	A
2S189	-	-	B	B	-	A	-	-	B	A	-	A	A	A	A	B	B	A	A	-	-	B	B	B	-	B	B	B	B	A	B	A	A	B	B	B	B	A	A	-	-	A	B	-	B	-	B	-	-
2S204	-	-	B	B	-	A	A	A	B	A	-	A	A	A	A	B	B	A	A	-	A	B	B	B	-	B	B	B	B	A	B	A	A	B	B	B	B	A	A	-	-	A	B	-	B	-	B	-	B
2S218	-	-	-	B	B	A	-	A	-	A	-	A	A	A	A	B	B	A	A	-	A	B	B	B	-	B	B	B	-	A	B	A	A	B	B	B	A	A	A	-	-	A	B	B	-	-	B	A	B
2S225	-	-	B	A	B	A	-	A	B	A	B	A	A	B	A	B	B	A	A	A	A	B	B	B	-	B	-	B	-	A	B	A	A	B	B	B	A	A	A	-	-	A	-	B	-	-	B	-	B
cfd43	-	A	B	A	B	A	A	A	B	A	B	A	A	B	A	B	B	A	A	A	A	B	B	B	-	B	-	B	-	A	B	A	A	B	-	B	A	A	A	B	-	A	B	B	B	-	B	-	B
T2D13	A	A	-	A	B	A	A	A	-	B	B	A	A	B	A	B	B	A	A	A	A	B	A	B	A	-	-	-	-	A	B	B	A	-	A	B	-	-	A	B	A	A	B	B	B	A	B	-	-
2S226	-	-	A	A	B	A	-	A	-	-	-	A	A	B	A	A	B	A	A	A	A	B	A	B	A	-	-	B	-	A	B	B	A	B	A	B	A	A	A	-	-	A	-	B	-	-	B	-	B
2S234	-	-	A	A	-	A	A	A	-	-	-	A	A	B	A	A	B	A	A	A	A	B	A	B	A	B	-	B	-	A	B	B	A	B	A	B	A	A	A	-	-	A	-	B	-	-	B	-	B
2S244	-	A	A	A	-	A	-	A	-	-	-	A	A	B	A	A	B	A	A	A	A	B	A	A	A	B	-	B	-	A	B	B	B	B	-	B	A	A	A	-	-	A	-	B	-	-	B	-	B
2S248	-	-	A	A	-	A	-	A	-	-	-	A	A	B	A	A	B	A	A	A	A	A	A	A	-	B	-	B	-	A	B	B	B	B	-	B	A	A	A	-	-	A	-	B	-	-	B	-	A
2S250	-	-	A	A	-	A	-	A	-	-	-	A	-	B	A	A	B	A	A	A	A	A	A	A	-	B	-	B	-	A	B	B	B	B	-	B	A	A	A	B	-	A	-	B	-	-	B	-	B
2S255	-	-	B	A	-	A	-	A	-	-	-	A	-	B	A	A	B	A	A	A	A	A	A	A	-	B	-	B	-	A	B	B	B	B	-	B	A	A	A	B	-	A	-	B	-	B	B	-	B
T2D19	-	-	B	A	B	A	B	A	-	-	-	A	B	B	A	B	B	A	A	A	A	A	A	A	-	B	-	B	-	A	B	B	B	B	-	B	A	A	-	B	-	A	-	B	-	B	B	-	B
T2D363	-	-	B	A	B	A	B	A	-	B	-	A	B	B	A	B	B	A	A	A	A	A	A	A	B	B	B	B	-	A	B	B	B	B	-	B	A	A	A	B	-	A	-	B	B	B	B	-	B
T2D225	-	-	B	A	B	A	B	A	-	-	-	A	B	B	A	B	B	A	A	A	A	A	A	A	B	B	B	B	-	A	B	B	B	B	-	B	A	A	A	B	-	A	-	-	-	B	B	-	B
2S300	-	-	B	B	B	A	B	A	-	-	-	A	B	B	A	B	B	A	A	A	A	A	A	A	B	B	B	B	-	A	B	B	B	B	-	B	A	A	A	B	-	A	-	-	-	B	B	-	B
2S305	B	-	B	B	B	A	B	A	-	B	B	A	B	B	A	B	B	A	A	A	A	A	A	A	B	B	B	B	-	A	B	B	B	B	-	B	A	A	A	B	B	A	-	B	B	B	B	B	B
T2D336	-	A	B	B	B	A	B	A	-	-	-	A	-	A	A	B	B	A	A	-	A	A	A	A	B	B	B	B	-	A	B	B	B	B	-	B	A	A	A	B	-	A	-	-	-	B	-	-	B
2S276	B	-	B	B	B	A	B	A	-	-	-	A	A	A	A	B	B	A	A	-	A	A	A	A	B	B	B	B	-	A	B	B	B	B	-	B	A	A	A	B	-	A	-	B	B	B	B	-	B
2S144	-	A	B	B	B	A	B	A	-	-	-	A	A	A	A	B	B	A	A	A	A	A	A	A	B	B	B	B	-	A	B	B	B	B	-	B	A	A	A	B	-	A	-	B	B	B	B	-	B
T2D415	-	-	B	B	B	A	B	A	-	-	-	A	A	A	A	B	B	A	A	A	A	A	A	A	B	B	B	B	-	A	B	B	B	-	-	B	A	A	-	B	-	A	-	-	B	B	B	-	B
T2D129	-	-	B	B	B	A	B	A	-	-	-	B	A	A	A	B	B	A	A	A	-	A	A	A	B	A	B	B	-	B	B	B	B	B	A	B	A	A	-	B	-	A	A	-	-	B	B	-	B
T2D414	-	-	B	B	B	A	B	A	-	-	-	B	A	A	A	B	B	A	A	A	-	A	A	A	-	A	B	B	-	B	B	B	B	B	A	B	-	A	A	B	-	A	A	-	-	B	B	-	B
barc011	B	-	B	B	B	B	B	B	-	-	B	-	A	A	A	B	B	A	A	A	-	-	-	-	-	A	B	B	-	B	B	B	B	B	-	-	B	A	A	B	-	A	A	B	B	B	B	-	B
T2D133	B	-	B	B	B	B	B	B	-	-	-	B	A	A	A	B	B	A	A	A	-	A	A	A	-	A	B	B	-	B	B	B	B	B	A	B	B	A	A	B	-	A	A	-	B	B	B	-	B
2S25	B	-	B	B	B	B	B	B	-	B	-	-	A	A	A	B	B	A	A	A	-	A	-	-	-	A	B	B	-	B	B	B	B	B	-	-	B	A	-	B	B	A	A	-	B	B	-	-	B
2S267	B	-	B	B	B	B	B	B	-	A	-	A	A	B	A	B	A	A	A	A	-	A	A	A	-	A	B	A	-	B	B	B	B	A	A	B	B	A	A	B	-	A	-	-	-	B	B	-	B
gwm539	B	A	B	B	B	B	B	B	-	A	-	A	A	B	A	B	A	A	A	A	-	A	A	A	-	A	B	A	-	B	B	B	B	A	A	B	B	A	A	B	-	A	A	-	-	B	B	A	B
2S271	B	-	B	B	B	B	B	B	-	A	-	B	A	B	A	B	A	A	A	A	B	A	A	A	A	A	B	A	-	B	B	B	B	A	A	B	A	A	A	B	-	A	-	-	-	B	B	A	B
2S338	B	-	B	B	-	B	B	B	-	A	-	B	A	B	-	B	A	A	A	-	B	B	A	A	A	A	A	A	-	B	-	B	A	A	A	B	A	A	A	B	-	A	-	-	-	-	B	A	B
[truncated: 151 more columns]

## Sheet: S6
TableS6 Primers used in this study
Marker	Position	Left primer	Right primer	Right primer
barc124	5446303	TGCACCCCTTCCAAATCT	TGCGAGTCGTGTGGTTGT
Xcau-2D74	13920464	TCCCTTGCACACAACTATCT	TGATGAAGAAGATCCCGTTCA
T2D95	14197751	AATGGAGAGGAAGGAGAGAG	TTTGGTACCTATCCGTTTTG
Xcau-2D84	14618038	CGTTGGTGGTTTCCAGTTAA	AGGAGAATTTTAGGCGACTGA
Xcau-2D574	14834688	AATAGGGGTTGGCTTCTTCT	GTCGCACACACAGTTGAAGT
Xcau-2D651	14840764	TGATCAGGACCAAGAGTGTG	AGATCCACGCTAAGCAATTC
Xcau-2D669	15025941	CAACGAAGTGATGTTTGCAC	CACTCAAAAAGTGTGGCAAG
Xcau-2D753	15068911	ACTTGAGGTGTCGATTGGAT	TCTTGATTGTTTGTGCAGGT
Xcau-2D712	15702033	TGTCCCTAGTTTTGACTCGG	AACACACGACACAAATGCAG
Xcau-2D502	15829821	GCGTGTGCGTGTGTATGAAA	TCTCATTGTGGCCTACTCGC
Xcau-2D592	15962132	GTCCACGAGCCCTTATATACT	CGTCTGGGTCCAAATTTCAT
Xcau-2D541	16002898	CTGGGCTCTGGGTTAATAGG	AGTCCTTGGATCCCTCATCT
Xcau-2D90	16080848	CACCACGGCACAACATTATT	TGCAATCAAGCCAACAATGT
Xcau-2D97	16336205	TCACCATGTGACTTCATGTGA	GCAGTTGTGGGTTCTCGATA
Xcau-2D300(STARP)	16342300	CAGCAAGTTGCCTTCTCTTC	ACGACTCAATCAGCAAGTTGCCTTCTTCTA	TGCGCTCGGCGACGACACGA
Xcau-2D224	16411674	CACAGCTCTCATTACCCCC	CCGCGCTATTACTAGGGTTT
Xcau-2D872	16963913	TGCCAAATTCGAACACCATC	AATGAGCCGAGCTAATGTCT
gwm296	18071326	AATTCAACCTACCAATCTCTG	GCCTAATAAACTGAAAACGAG
Xcau-2D781	20194247	ACTGTCCATCGCCGTTGATT	TTGACAACTTCGCCGTCTGA
gwm261	20423617	CTCCCTGTACGCCTAAGGC	CTCGCGCTACTAGCCATTG
T2D379	23832252	ATCGCCAGATATTGTGACAT	CTTGAACATTTTCCAGCTTC
2DSL-88	23997418	ACAACCCCCTAGGTAGACAT	GCATGGCTCTGCATATTAAC
cfd53	24726238	CCCTATTTCCCCCATGTCTT	AAGGAGGGCACATATCGTTG
2S173	26937639	TGGCCAAACTTAGAAACAGC	TGAGCTCATTGGCTATTTGG
2S178	29293413	GGTACATGGCAACCCATAAC	GAAGACGCCAAGAGAATGAG
4D130	31147355	GTCCGCTCCTTCTTCCTTCA	TTGGTGCATCCGGTTAAATGG
4D361	320350132	CGTCCTGGGTATCAGATTT	AGGTAGCAACAACAACAAGG
4D202	350305249	GTGTGATGATGGAATGGAACGA	CTAGCCAGTCAGGCAAGGT
4D392	401296748	GAAAATGCCCAGTTTGACTA	AGGCATCTACAACGTCTACC
4D80	419828188	TCCTTCTGCTTGTCGTCATT	GCTGGATGAACCCAACAAT
QX003	433634892	TCAACCACATCTGAGAAGCA	CGTGCCTACGCTTTACTCAT
4D73	445542030	TATCACCGCCCTTGCTTTC	AACCCACATGTCAGCTCTTT
4D245	449393041	CAGGCACAGATGTCCATCAATC	CGAGCCAAGGAGGAGAAGAA
barc252	193018157	CGCAAAAACATGAACACTCTTAAAACT	CGCAAAAATGTTCGTGTAACTCTAAAA
barc26	388398714	GCGCTGGGTAAAAAGTGAAATTC	TGCAAGTGGAGGGGGAGGCGAGAG
BARC260	405028168	CGATGAGCATGCCAATAGACCTACAAAG	CGCAATGCCTAGTTTCCGATGTTTA
wmc94	531837443	TTCTAAAATGTTTGAAACGCTC	GCATTTCGATATGTTGAAGTAA
BARC305	569028502	CTCTGCCCACTGTGTTTTAC	CCGATTATGTTCTGGATGTC

## Sheet: S7
Table S7 Annotated genes in the interval between the molecular markers Xcau-2D541 and Xcau-2D781
Chrom	Start	END	Gene	Strand	Function description	Domain
chr2D	16.052636Mb	16.058876Mb	TraesCS2D03G0079100	TraesCS2D02G043600	+	ELMO domain containing protein	PF04727: ELMO/CED-12 family
chr2D	16.059829Mb	16.063757Mb	TraesCS2D03G0079200	TraesCS2D02G043700	-	Zinc finger (C3HC4-type RING finger) family protein	PF17123: RING-like zinc finger; PF13519: von Willebrand factor type A domain
chr2D	16.069253Mb	16.070113Mb	TraesCS2D03G0079300LC	TraesCS2D02G035400LC	+	Gag polyprotein	PF14111: Domain of unknown function (DUF4283)
chr2D	16.070117Mb	16.074961Mb	TraesCS2D03G0079400LC	TraesCS2D02G035500LC	+	Ribulokinase	null
chr2D	16.071361Mb	16.072006Mb	TraesCS2D03G0079500LC	TraesCS2D02G035600LC	+	Retrotransposon protein, putative, unclassified	PF03372: Endonuclease/Exonuclease/phosphatase family
chr2D	16.072702Mb	16.073013Mb	TraesCS2D03G0079600LC	TraesCS2D02G035700LC	+	Retrotransposon protein, putative, unclassified	null
chr2D	16.073026Mb	16.073313Mb	TraesCS2D03G0079700LC	TraesCS2D02G035800LC	+	Retrotransposon protein, putative, unclassified, expressed	PF00078: Reverse transcriptase (RNA-dependent DNA polymerase)
chr2D	16.074351Mb	16.07474Mb	TraesCS2D03G0079800LC	TraesCS2D02G035900LC	+	RNA-directed DNA polymerase (reverse transcriptase)-related family protein	PF13966: zinc-binding in reverse transcriptase
chr2D	16.115372Mb	16.116259Mb	TraesCS2D03G0079900LC	TraesCS2D02G036000LC	-	P-loop containing nucleoside triphosphate hydrolases superfamily protein	PF14303: No apical meristem-associated C-terminal domain
chr2D	16.247647Mb	16.248955Mb	TraesCS2D03G0080000	TraesCS2D02G043800	-	UPF0496 protein	PF05055: Protein of unknown function (DUF677)
chr2D	16.252809Mb	16.253661Mb	TraesCS2D03G0080100	TraesCS2D02G043900	-	CASP-like protein	PF04535: Domain of unknown function (DUF588)
chr2D	16.260151Mb	16.263904Mb	TraesCS2D03G0080200	TraesCS2D02G044000	-	NRT1/PTR family protein 2.2	PF00854: POT family
chr2D	16.283075Mb	16.284849Mb	TraesCS2D03G0080300LC	TraesCS2D02G036100LC	+	Protein FAR1-RELATED SEQUENCE 5	PF03101: FAR1 DNA-binding domain; PF10551: MULE transposase domain
chr2D	16.293087Mb	16.294176Mb	TraesCS2D03G0080400	TraesCS2D02G044100	+	Glutathione S-transferase	PF02798: Glutathione S-transferase, N-terminal domain; PF00043: Glutathione S-transferase, C-terminal domain
chr2D	16.295689Mb	16.296237Mb	TraesCS2D03G0080500LC	TraesCS2D02G036200LC	+	Retrovirus-related Pol polyprotein from transposon TNT 1-94	PF14223: gag-polypeptide of LTR copia-type
chr2D	16.316187Mb	16.318343Mb	TraesCS2D03G0080600	TraesCS2D02G044200	-	NRT1/PTR family protein 2.2	PF00854: POT family
chr2D	16.342011Mb	16.344299Mb	TraesCS2D03G0080700	TraesCS2D02G044300	+	Cytochrome P450	PF00067: Cytochrome P450
chr2D	16.383381Mb	16.385248Mb	TraesCS2D03G0080800	TraesCS2D02G044400	+	GDSL esterase/lipase	PF00657: GDSL-like Lipase/Acylhydrolase
chr2D	16.392295Mb	16.392841Mb	TraesCS2D03G0080900	TraesCS2D02G044500	+	DNA topoisomerase	null
chr2D	16.397274Mb	16.39775Mb	TraesCS2D03G0081000LC	TraesCS2D02G036300LC	-	Transposon protein, putative, Mutator sub-class	PF10551: MULE transposase domain
chr2D	16.450085Mb	16.450393Mb	TraesCS2D03G0081100LC	TraesCS2D02G036400LC	-	H -ATPase 2	null
chr2D	16.453487Mb	16.455978Mb	TraesCS2D03G0081200	TraesCS2D02G044600	+	Cytochrome P450	PF00067: Cytochrome P450
chr2D	16.477798Mb	16.478151Mb	TraesCS2D03G0081300LC	TraesCS2D02G036500LC	+	NAD(P)-binding Rossmann-fold superfamily protein	null
chr2D	16.556344Mb	16.562258Mb	TraesCS2D03G0081400	TraesCS2D02G044700	+	Cytochrome P450	PF00067: Cytochrome P450
chr2D	16.5646Mb	16.565874Mb	TraesCS2D03G0081500LC	TraesCS2D02G036600LC	-	Retrovirus-related Pol polyprotein from transposon TNT 1-94	PF14223: gag-polypeptide of LTR copia-type
chr2D	16.572453Mb	16.572932Mb	TraesCS2D03G0081600LC	TraesCS2D02G036700LC	-	Transposase	PF13359: DDE superfamily endonuclease
chr2D	16.573137Mb	16.573724Mb	TraesCS2D03G0081700LC	TraesCS2D02G036800LC	-	Transposon protein, putative, CACTA, En/Spm sub-class	null
chr2D	16.585519Mb	16.586007Mb	TraesCS2D03G0081800LC	TraesCSU02G660700LC	-	Receptor-like protein kinase	PF00069: Protein kinase domain
chr2D	16.700836Mb	16.701015Mb	TraesCS2D03G0081900LC	TraesCS2D02G036900LC	-	Retrotransposon protein, putative, unclassified	PF13966: zinc-binding in reverse transcriptase
chr2D	16.70984Mb	16.71123Mb	TraesCS2D03G0082000LC	TraesCS2D02G037000LC	+	NBS-LRR disease resistance protein-like protein	PF00931: NB-ARC domain
chr2D	16.721196Mb	16.722365Mb	TraesCS2D03G0082100	TraesCS2D02G044800	+	Disease resistance protein (NBS-LRR class) family	PF00931: NB-ARC domain
chr2D	16.722498Mb	16.723299Mb	TraesCS2D03G0082200LC	TraesCS2D02G037100LC	+	disease resistance family protein / LRR family protein	null
chr2D	16.726903Mb	16.727436Mb	TraesCS2D03G0082300LC	TraesCS2D02G037200LC	+	Disease resistance protein RPM1	null
chr2D	16.727447Mb	16.728337Mb	TraesCS2D03G0082400LC	TraesCS2D02G037300LC	+	disease resistance protein (TIR-NBS-LRR class)	PF00931: NB-ARC domain
chr2D	16.728853Mb	16.729254Mb	TraesCS2D03G0082500LC	TraesCS2D02G037400LC	+	NBS-LRR disease resistance protein	null
chr2D	16.73088Mb	16.73498Mb	TraesCS2D03G0082600	TraesCS2D02G044900	+	NBS-LRR disease resistance protein, putative, expressed	PF00931: NB-ARC domain
chr2D	16.736514Mb	16.737422Mb	TraesCS2D03G0082700	TraesCS2D02G045000	+	Glutamate receptor 3.6	null
chr2D	16.862732Mb	16.863775Mb	TraesCS2D03G0082800	TraesCS2D02G045100	+	Xyloglucan endotransglucosylase/hydrolase	PF00722: Glycosyl hydrolases family 16; PF06955: Xyloglucan endo-transglycosylase (XET) C-terminus
chr2D	16.865546Mb	16.867807Mb	TraesCS2D03G0082900LC	TraesCS2D02G037410LC	-	null	null
chr2D	16.867939Mb	16.868952Mb	TraesCS2D03G0083000	TraesCS2D02G045300	-	Sulfotransferase	PF00685: Sulfotransferase domain
chr2D	16.868998Mb	16.870011Mb	TraesCS2D03G0083100	TraesCS2D02G045400	-	NBS-LRR disease resistance protein	null
chr2D	16.870512Mb	16.87121Mb	TraesCS2D03G0083200	TraesCS2D02G045500	-	NBS-LRR class disease resistance protein	null
chr2D	16.872923Mb	16.874964Mb	TraesCS2D03G0083300LC	TraesCS2D02G037500LC	+	Disease resistance protein (NBS-LRR class) family	null
chr2D	16.964771Mb	16.966483Mb	TraesCS2D03G0083400	TraesCS2D02G045600	-	Phosphate transporter	PF00083: Sugar (and other) transporter
chr2D	17.034633Mb	17.036316Mb	TraesCS2D03G0083500	TraesCS2D02G045700	+	Phosphate transporter	PF00083: Sugar (and other) transporter
chr2D	17.103456Mb	17.104719Mb	TraesCS2D03G0083600	TraesCS2D02G045800	-	F-box domain protein	null
chr2D	17.137002Mb	17.139361Mb	TraesCS2D03G0083700	TraesCS2D02G045900	-	Receptor-like protein kinase	PF13947: Wall-associated receptor kinase galacturonan-binding; PF07645: Calcium-binding EGF domain; PF07714: Protein tyrosine kinase
chr2D	17.164391Mb	17.164733Mb	TraesCS2D03G0083800	TraesCS2D02G046000	+	ATP-dependent RNA helicase DBP1	null
chr2D	17.315683Mb	17.316024Mb	TraesCS2D03G0083900	TraesCSU02G216500	+	Flowering-promoting factor 1-like protein 1	null
chr2D	17.315683Mb	17.316024Mb	TraesCS2D03G0084000	TraesCSU02G224200	+	Flowering-promoting factor 1-like protein 1	null
chr2D	17.339353Mb	17.34018Mb	TraesCS2D03G0084100LC	TraesCS2D02G037600LC	+	Retrotransposon protein, putative, unclassified	null
chr2D	17.353345Mb	17.35457Mb	TraesCS2D03G0084200	TraesCS2D02G046100	-	F-box domain protein	null
chr2D	17.376613Mb	17.37922Mb	TraesCS2D03G0084300	TraesCS2D02G046200	-	Glycosyltransferase	PF00201: UDP-glucoronosyl and UDP-glucosyl transferase
chr2D	17.427966Mb	17.429351Mb	TraesCS2D03G0084400	TraesCS2D02G046300	-	F-box domain protein	null
chr2D	17.450651Mb	17.451819Mb	TraesCS2D03G0084500	TraesCS2D02G046400	+	F-box domain protein	null
chr2D	17.467653Mb	17.468174Mb	TraesCS2D03G0084600LC	TraesCS2D02G037700LC	-	Retrotransposon protein, putative, unclassified	null
chr2D	17.4703Mb	17.47047Mb	TraesCS2D03G0084700LC	TraesCS2D02G037800LC	-	Endonuclease/exonuclease/phosphatase family protein	null
chr2D	17.478609Mb	17.482135Mb	TraesCS2D03G0084800LC	TraesCS2D02G037900LC	-	DNA-directed RNA polymerase 3B, chloroplastic	null
chr2D	17.479198Mb	17.481575Mb	TraesCS2D03G0084900	TraesCS2D02G046500	+	Receptor-like protein kinase	PF13947: Wall-associated receptor kinase galacturonan-binding; PF07714: Protein tyrosine kinase
chr2D	17.482918Mb	17.483912Mb	TraesCS2D03G0085000LC	TraesCS2D02G038000LC	-	Glycosyltransferase	null
chr2D	17.492988Mb	17.493424Mb	TraesCS2D03G0085100	TraesCS2D02G046600	-	Flowering-promoting factor 1-like protein 1	null
chr2D	17.555189Mb	17.555787Mb	TraesCS2D03G0085200	TraesCS2D02G046700	-	DNA topoisomerase	null
chr2D	17.556551Mb	17.55694Mb	TraesCS2D03G0085300LC	TraesCS2D02G038100LC	+	RNA-directed DNA polymerase (reverse transcriptase)-related family protein	null
chr2D	17.634787Mb	17.635448Mb	TraesCS2D03G0085400	TraesCS2D02G046800	+	Chromosomal replication initiator protein DnaA	null
chr2D	17.649028Mb	17.649646Mb	TraesCS2D03G0085500	TraesCS2D02G046900	+	4-hydroxybenzoate octaprenyltransferase	null
chr2D	17.701186Mb	17.701431Mb	TraesCS2D03G0085600	TraesCS2D02G047000	-	embryo defective 2410	null
chr2D	17.703154Mb	17.703744Mb	TraesCS2D03G0085700LC	TraesCS2D02G038200LC	+	Long-chain-fatty-acid--[acyl-carrier-protein] ligase MbtM	null
chr2D	17.774494Mb	17.774733Mb	TraesCS2D03G0085800	TraesCS2D02G047100	+	Serinc-domain containing serine and sphingolipid biosynthesis protein	null
chr2D	17.776536Mb	17.777259Mb	TraesCS2D03G0085900	TraesCS2D02G047200	+	Rab GTPase-activating protein 1	null
chr2D	17.789919Mb	17.790585Mb	TraesCS2D03G0086000LC	TraesCS2D02G038300LC	-	Omega-conotoxin-like Bu1	null
chr2D	17.800645Mb	17.801207Mb	TraesCS2D03G0086100LC	TraesCS2D02G038400LC	+	4-hydroxybenzoate octaprenyltransferase	null
chr2D	17.810427Mb	17.811184Mb	TraesCS2D03G0086200	TraesCS2D02G047300	+	4-hydroxybenzoate octaprenyltransferase	null
chr2D	17.819734Mb	17.820544Mb	TraesCS2D03G0086300	TraesCS2D02G047400	+	4-hydroxybenzoate octaprenyltransferase	null
chr2D	17.888221Mb	17.889501Mb	TraesCS2D03G0086400LC	TraesCS2D02G038500LC	-	G-box-binding factor 1	null
chr2D	17.916277Mb	17.918043Mb	TraesCS2D03G0086500	TraesCS2D02G047500	+	S-adenosylmethionine-dependent methyltransferase, putative	PF08241: Methyltransferase domain
chr2D	17.921007Mb	17.921222Mb	TraesCS2D03G0086600	TraesCS2D02G047600	+	Duplicated homeodomain-like superfamily protein	null
chr2D	17.929204Mb	17.93233Mb	TraesCS2D03G0086700LC	TraesCS2D02G038600LC	+	Integrase-type DNA-binding superfamily protein	null
chr2D	17.961245Mb	17.962044Mb	TraesCS2D03G0086800	TraesCS2D02G047700	+	Insulin-like growth factor I-A	null
chr2D	17.963316Mb	17.963701Mb	TraesCS2D03G0086900	TraesCS2D02G047800	-	Defensin	PF00304: Gamma-thionin family
chr2D	18.067472Mb	18.067845Mb	TraesCS2D03G0087000	TraesCS2D02G047900	-	Defensin	PF00304: Gamma-thionin family
chr2D	18.068453Mb	18.070575Mb	TraesCS2D03G0087100	TraesCS2D02G048000	-	mechanosensitive channel of small conductance-like 5	null
chr2D	18.073732Mb	18.07497Mb	TraesCS2D03G0087200	TraesCS2D02G048100	-	Cyclic di-GMP-binding protein	null
chr2D	18.081312Mb	18.081644Mb	TraesCS2D03G0087300LC	TraesCS2D02G038700LC	-	RNA-directed DNA polymerase (reverse transcriptase)-related family protein	null
chr2D	18.093203Mb	18.093576Mb	TraesCS2D03G0087400	TraesCS2D02G048200	-	Defensin	PF00304: Gamma-thionin family
chr2D	18.094268Mb	18.096309Mb	TraesCS2D03G0087500	TraesCS2D02G048300	-	mechanosensitive channel of small conductance-like 5	null
chr2D	18.100547Mb	18.101987Mb	TraesCS2D03G0087600	TraesCS2D02G048400	-	Cyclic di-GMP-binding protein	null
chr2D	18.109196Mb	18.109372Mb	TraesCS2D03G0087700LC	TraesCS2D02G038800LC	-	Retrotransposon protein, putative, LINE subclass	null
chr2D	18.114426Mb	18.115601Mb	TraesCS2D03G0087800LC	TraesCS2D02G038900LC	+	Retrovirus-related Pol polyprotein from transposon TNT 1-94	PF00098: Zinc knuckle
chr2D	18.119727Mb	18.120109Mb	TraesCS2D03G0087900LC	TraesCS2D02G039000LC	+	Protein FAR1-RELATED SEQUENCE 5	PF03101: FAR1 DNA-binding domain
chr2D	18.148431Mb	18.149332Mb	TraesCS2D03G0088000LC	TraesCS2D02G039100LC	-	Serine/threonine-protein phosphatase 7 long form like	PF10536: Plant mobile domain
chr2D	18.165021Mb	18.165449Mb	TraesCS2D03G0088100LC	TraesCS2D02G039200LC	+	Glucose-1-phosphate adenylyltransferase family protein	null
chr2D	18.187382Mb	18.188097Mb	TraesCS2D03G0088200LC	TraesCS2D02G039300LC	-	Serine/threonine-protein phosphatase 7 long form like	PF10536: Plant mobile domain
chr2D	18.191403Mb	18.19197Mb	TraesCS2D03G0088300LC	TraesCS2D02G039400LC	-	S-adenosyl-L-methionine-dependent methyltransferases superfamily protein	PF06839: GRF zinc finger
chr2D	18.204139Mb	18.204606Mb	TraesCS2D03G0088400LC	TraesCS2D02G039500LC	+	Glucose-1-phosphate adenylyltransferase family protein	null
chr2D	18.217484Mb	18.21889Mb	TraesCS2D03G0088500LC	TraesCS2D02G039600LC	-	Protein FAR1-RELATED SEQUENCE 5	PF03101: FAR1 DNA-binding domain; PF10551: MULE transposase domain
chr2D	18.232516Mb	18.233929Mb	TraesCS2D03G0088600	TraesCS2D02G048500	-	PHD finger transcription factor	null
chr2D	18.249535Mb	18.251673Mb	TraesCS2D03G0088700	TraesCS2D02G048600	-	Disease resistance protein (NBS-LRR class) family	PF00931: NB-ARC domain
chr2D	18.257626Mb	18.26418Mb	TraesCS2D03G0088800	TraesCS2D02G048700	-	Terpene synthase	PF01397: Terpene synthase, N-terminal domain; PF03936: Terpene synthase family, metal binding domain
chr2D	18.27148Mb	18.277417Mb	TraesCS2D03G0088900	TraesCS2D02G048800	-	ABC transporter G family member	PF00005: ABC transporter
chr2D	18.287766Mb	18.290116Mb	TraesCS2D03G0089000	TraesCS2D02G048900	+	F-box family protein	PF12937: F-box-like; PF03478: Protein of unknown function (DUF295)
chr2D	18.291024Mb	18.296888Mb	TraesCS2D03G0089100LC	TraesCS2D02G039700LC	-	Transducin/WD40 repeat-like superfamily protein	null
chr2D	18.411586Mb	18.413815Mb	TraesCS2D03G0089200	TraesCS2D02G049000	+	F-box family protein	PF12937: F-box-like; PF03478: Protein of unknown function (DUF295)
chr2D	18.41595Mb	18.416144Mb	TraesCS2D03G0089300LC	TraesCS2D02G039800LC	-	NADH dehydrogenase subunit 4	null
chr2D	18.419096Mb	18.419353Mb	TraesCS2D03G0089400LC	TraesCS2D02G039900LC	-	NADH dehydrogenase subunit 4	null
chr2D	18.421311Mb	18.421814Mb	TraesCS2D03G0089500LC	TraesCS2D02G040000LC	-	NADH-ubiquinone oxidoreductase chain 4	PF00361: Proton-conducting membrane transporter
chr2D	18.42249Mb	18.422665Mb	TraesCS2D03G0089600LC	TraesCS2D02G040100LC	-	Pyridoxal 5'-phosphate synthase subunit PdxT	null
chr2D	18.422858Mb	18.423136Mb	TraesCS2D03G0089700LC	TraesCS2D02G040200LC	-	NADH-ubiquinone oxidoreductase chain 4	null
chr2D	18.440833Mb	18.441522Mb	TraesCS2D03G0089800LC	TraesCS2D02G040300LC	+	ATP synthase subunit a	PF00119: ATP synthase A chain
chr2D	18.441676Mb	18.442026Mb	TraesCS2D03G0089900	TraesCS2D02G049100	+	Ribosomal protein S13	PF00416: Ribosomal protein S13/S18
chr2D	18.442487Mb	18.442651Mb	TraesCS2D03G0090000LC	TraesCS2D02G040400LC	-	myosin-binding protein (Protein of unknown function, DUF593)	null
chr2D	18.442755Mb	18.443033Mb	TraesCS2D03G0090100LC	TraesCS2D02G040500LC	+	NADH-ubiquinone oxidoreductase chain 1	PF00146: NADH dehydrogenase
chr2D	18.44355Mb	18.443702Mb	TraesCS2D03G0090200LC	TraesCS2D02G040600LC	-	Fatty acid hydroxylase superfamily	null
chr2D	18.445688Mb	18.445834Mb	TraesCS2D03G0090300LC	TraesCS2D02G040700LC	-	ubiquitin-conjugating enzyme 28	null
chr2D	18.448795Mb	18.449088Mb	TraesCS2D03G0090400LC	TraesCS2D02G040800LC	+	Cytochrome P450 97B3, chloroplastic	null
chr2D	18.45044Mb	18.450692Mb	TraesCS2D03G0090500LC	TraesCS2D02G040900LC	+	L,D-transpeptidase 1	null
chr2D	18.452478Mb	18.452639Mb	TraesCS2D03G0090600LC	TraesCS2D02G041000LC	+	Endoplasmic reticulum membrane-associated RNA degradation protein	null
chr2D	18.452822Mb	18.453235Mb	TraesCS2D03G0090700LC	TraesCS2D02G041100LC	-	Ribosomal protein S4	null
chr2D	18.453439Mb	18.453679Mb	TraesCS2D03G0090800LC	TraesCS2D02G041200LC	-	30S ribosomal protein S4	PF01479: S4 domain
chr2D	18.473523Mb	18.473941Mb	TraesCS2D03G0090900LC	TraesCS2D02G041300LC	-	alpha/beta-Hydrolases superfamily protein	null
chr2D	18.474146Mb	18.474628Mb	TraesCS2D03G0091000LC	TraesCS2D02G041400LC	-	LINE-1 reverse transcriptase like	PF00078: Reverse transcriptase (RNA-dependent DNA polymerase)
chr2D	18.475785Mb	18.476085Mb	TraesCS2D03G0091100LC	TraesCS2D02G041500LC	+	Histone-lysine N-methyltransferase ATXR7	null
chr2D	18.476501Mb	18.47707Mb	TraesCS2D03G0091200LC	TraesCS2D02G041600LC	-	Ribosomal protein S3	PF00189: Ribosomal protein S3, C-terminal domain
chr2D	18.477133Mb	18.477377Mb	TraesCS2D03G0091300LC	TraesCS2D02G041700LC	+	Urease subunit beta	null
chr2D	18.47731Mb	18.47823Mb	TraesCS2D03G0091400LC	TraesCS2D02G041800LC	-	Ribosomal protein S3	null
chr2D	18.479638Mb	18.479928Mb	TraesCS2D03G0091500LC	TraesCS2D02G041900LC	-	Ribosomal protein S3	null
chr2D	18.479943Mb	18.480167Mb	TraesCS2D03G0091600LC	TraesCS2D02G042000LC	-	30S ribosomal protein S19	PF00203: Ribosomal protein S19
chr2D	18.481099Mb	18.481499Mb	TraesCS2D03G0091700LC	TraesCS2D02G042100LC	-	ATP-dependent zinc metalloprotease FtsH	null
chr2D	18.484262Mb	18.484474Mb	TraesCS2D03G0091800LC	TraesCS2D02G042200LC	+	Fatty acid synthase subunit alpha	null
chr2D	18.48537Mb	18.485713Mb	TraesCS2D03G0091900LC	TraesCS2D02G042300LC	+	Transposon protein, putative, Mutator sub-class	null
chr2D	18.596719Mb	18.597069Mb	TraesCS2D03G0092000LC	TraesCS2D02G042400LC	-	Retrovirus-related Pol polyprotein from transposon TNT 1-94	null
chr2D	18.618129Mb	18.618482Mb	TraesCS2D03G0092100LC	TraesCS2D02G042500LC	-	Transposon protein, putative, Mutator sub-class	null
chr2D	18.62547Mb	18.6269Mb	TraesCS2D03G0092200	TraesCS2D02G049200	-	Nicotianamine synthase	PF03059: Nicotianamine synthase protein
chr2D	18.642717Mb	18.643301Mb	TraesCS2D03G0092300	TraesCS2D02G049300	+	F-box family protein	null
chr2D	18.643943Mb	18.644999Mb	TraesCS2D03G0092400LC	TraesCS2D02G042600LC	+	Dirigent protein	PF03018: Dirigent-like protein
chr2D	18.664392Mb	18.664766Mb	TraesCS2D03G0092500LC	TraesCS2D02G042700LC	-	Leucine-rich receptor-like protein kinase family protein	null
chr2D	18.667052Mb	18.667318Mb	TraesCS2D03G0092600	TraesCS2D02G049400	-	Transcription factor, putative	PF03634: TCP family transcription factor
chr2D	18.686426Mb	18.690566Mb	TraesCS2D03G0092700	TraesCS2D02G049500	+	60 kDa chaperonin	PF00118: TCP-1/cpn60 chaperonin family
chr2D	18.690641Mb	18.691198Mb	TraesCS2D03G0092800	TraesCS2D02G049600	-	Pectinesterase inhibitor	PF04043: Plant invertase/pectin methylesterase inhibitor
chr2D	18.695186Mb	18.695578Mb	TraesCS2D03G0092900LC	TraesCS2D02G042800LC	-	Pectinesterase inhibitor	PF04043: Plant invertase/pectin methylesterase inhibitor
chr2D	18.702008Mb	18.702499Mb	TraesCS2D03G0093000LC	TraesCS2D02G042900LC	-	Pectinesterase inhibitor	PF04043: Plant invertase/pectin methylesterase inhibitor
chr2D	18.702868Mb	18.705093Mb	TraesCS2D03G0093100LC	TraesCS2D02G043000LC	+	BED zinc finger,hAT family dimerization domain	PF14372: Domain of unknown function (DUF4413)
chr2D	18.711499Mb	18.712466Mb	TraesCS2D03G0093200LC	TraesCS2D02G043200LC	-	Sulfotransferase	PF00685: Sulfotransferase domain
chr2D	18.873676Mb	18.874044Mb	TraesCS2D03G0093300LC	TraesCS2D02G043100LC	+	F-box protein family	PF00646: F-box domain
chr2D	18.897694Mb	18.898197Mb	TraesCS2D03G0093400LC	TraesCS2D02G043300LC	-	Sulfotransferase	PF00685: Sulfotransferase domain
chr2D	18.900005Mb	18.900934Mb	TraesCS2D03G0093500	TraesCS2D02G049700	+	Gibberellin 2-beta-dioxygenase 2	null
chr2D	18.900023Mb	18.901093Mb	TraesCS2D03G0093600	TraesCS2D02G049800	-	Sulfotransferase	PF00685: Sulfotransferase domain
chr2D	18.932971Mb	18.935162Mb	TraesCS2D03G0093700	TraesCS2D02G049900	+	translocon at the outer envelope membrane of chloroplasts 159	null
chr2D	18.956214Mb	18.956825Mb	TraesCS2D03G0093800	TraesCS2D02G050000	+	HXXXD-type acyl-transferase family protein	PF02458: Transferase family
chr2D	18.958705Mb	18.959043Mb	TraesCS2D03G0093900LC	TraesCS2D02G043400LC	+	F-box domain containing protein, expressed	null
chr2D	19.002949Mb	19.004215Mb	TraesCS2D03G0094000	TraesCS2D02G050100	+	Dirigent protein	PF03018: Dirigent-like protein
chr2D	19.045569Mb	19.046406Mb	TraesCS2D03G0094100LC	TraesCS2D02G043500LC	-	Dirigent protein	PF03018: Dirigent-like protein
chr2D	19.240895Mb	19.242271Mb	TraesCS2D03G0094200	TraesCS2D02G050200	+	Dirigent protein	PF03018: Dirigent-like protein
chr2D	19.271179Mb	19.275513Mb	TraesCS2D03G0094300	TraesCS2D02G050300	+	Peptidylprolyl isomerase	PF00254: FKBP-type peptidyl-prolyl cis-trans isomerase; PF13181: Tetratricopeptide repeat; PF00515: Tetratricopeptide repeat
chr2D	19.276731Mb	19.277912Mb	TraesCS2D03G0094400	TraesCS2D02G050400	-	F-box family protein	PF00646: F-box domain; PF07734: F-box associated
chr2D	19.359624Mb	19.360001Mb	TraesCS2D03G0094500LC	TraesCS2D02G043600LC	-	Transposon protein, putative, CACTA, En/Spm sub-class	PF02992: Transposase family tnp2
chr2D	19.360038Mb	19.360676Mb	TraesCS2D03G0094600LC	TraesCS2D02G043700LC	-	Transposon protein, putative, CACTA, En/Spm sub-class	null
chr2D	19.364627Mb	19.365811Mb	TraesCS2D03G0094700	TraesCS2D02G050500	+	F-box family protein	PF12937: F-box-like
chr2D	19.365833Mb	19.36878Mb	TraesCS2D03G0094800LC	TraesCS2D02G043800LC	+	Unknown protein	null
chr2D	19.376263Mb	19.377642Mb	TraesCS2D03G0094900	TraesCS2A02G051400	+	Glycosyltransferase	PF03407: Nucleotide-diphospho-sugar transferase
chr2D	19.376269Mb	19.377649Mb	TraesCS2D03G0095000	TraesCS2D02G050600	+	Glycosyltransferase	PF03407: Nucleotide-diphospho-sugar transferase
chr2D	19.378488Mb	19.37879Mb	TraesCS2D03G0095100LC	TraesCS2D02G043900LC	-	F-box domain containing protein, expressed	null
chr2D	19.383224Mb	19.39139Mb	TraesCS2D03G0095200	TraesCS2D02G050700	-	Serine/threonine-protein kinase	PF01453: D-mannose binding lectin; PF00954: S-locus glycoprotein domain; PF08276: PAN-like domain; PF07714: Protein tyrosine kinase
chr2D	19.506145Mb	19.509477Mb	TraesCS2D03G0095300LC	TraesCS2D02G044000LC	+	Zinc finger MYM-type-like protein	PF14291: Domain of unknown function (DUF4371)
chr2D	19.612204Mb	19.612407Mb	TraesCS2D03G0095400LC	TraesCS2D02G044100LC	+	Zinc finger MYM-type-like protein	PF14291: Domain of unknown function (DUF4371)
chr2D	19.673247Mb	19.674955Mb	TraesCS2D03G0095500	TraesCS2D02G050800	+	Serine/threonine-protein kinase	PF01453: D-mannose binding lectin; PF00954: S-locus glycoprotein domain; PF08276: PAN-like domain
chr2D	19.853257Mb	19.856755Mb	TraesCS2D03G0095600LC	TraesCS2D02G044200LC	+	Heat shock 70 kDa protein, mitochondrial	null
chr2D	19.866456Mb	19.866902Mb	TraesCS2D03G0095700LC	TraesCS2D02G044300LC	-	Endonuclease/exonuclease/phosphatase family protein	null
chr2D	19.868272Mb	19.870086Mb	TraesCS2D03G0095800	TraesCS2D02G050900	+	transmembrane protein, putative (DUF594)	PF13968: Domain of unknown function (DUF4220); PF04578: Protein of unknown function, DUF594
chr2D	19.871649Mb	19.871978Mb	TraesCS2D03G0095900LC	TraesCS2D02G044400LC	+	Retrotransposon protein, putative, Ty1-copia subclass	null
chr2D	19.872014Mb	19.872337Mb	TraesCS2D03G0096000LC	TraesCS2D02G044500LC	+	UvrABC system protein A	null
chr2D	19.972266Mb	19.972643Mb	TraesCS2D03G0096100LC	TraesCS2D02G044600LC	-	Reticulon-like protein	PF02453: Reticulon
chr2D	20.024477Mb	20.024776Mb	TraesCS2D03G0096200LC	TraesCS2D02G044700LC	-	Protein kinase superfamily protein	null
chr2D	20.028332Mb	20.02885Mb	TraesCS2D03G0096300LC	TraesCS2D02G044800LC	+	RNA-directed DNA polymerase (reverse transcriptase)-related family protein	PF13966: zinc-binding in reverse transcriptase
chr2D	20.031517Mb	20.031927Mb	TraesCS2D03G0096400LC	TraesCS2D02G044900LC	-	antitermination NusB domain-containing protein	null
chr2D	20.03989Mb	20.041407Mb	TraesCS2D03G0096500	TraesCS2D02G051000	-	WRKY transcription factor	PF03106: WRKY DNA -binding domain
chr2D	20.04493Mb	20.045646Mb	TraesCS2D03G0096600	TraesCS2D02G051100	-	Chalcone synthase	PF00195: Chalcone and stilbene synthases, N-terminal domain; PF02797: Chalcone and stilbene synthases, C-terminal domain
chr2D	20.176402Mb	20.177427Mb	TraesCS2D03G0096700LC	TraesCS2D02G045000LC	-	Transposon protein, putative, CACTA, En/Spm sub-class	PF02992: Transposase family tnp2; PF13952: Domain of unknown function (DUF4216)
chr2D	20.177931Mb	20.178398Mb	TraesCS2D03G0096800LC	TraesCS2D02G045100LC	-	Transposon protein, putative, CACTA, En/Spm sub-class	PF13963: Transposase-associated domain

## Sheet: S8
Table S8 Sequence variation analysis of the candidate genes
Gene-ID	Start-End	Region of the gene	Position in gene	TAA10	XX329	Protein variants(TAA10/XX329)
TraesCS2D03G0079100	16052636-16058876	Upstream region of translation start codon	-806	C	T	-
		Upstream region of translation start codon	-789	T	C	-
		Upstream region of translation start codon	-723	G	A	-
		Upstream region of translation start codon	-698	C	T	-
		Intron	437	C	G	-
		Intron	1711	AGAGCCT	-	-
		Intron	2168	C	T	-
		Intron	2626	A	C	-
		Intron	2794	TT	-	-
		Exon 5	2838	G	A	-
		Exon 6	3054	T	C	-
		Intron	3825	AA	-	-
		Intron	4013	G	A	-
		Intron	4662	GTA	-	-
		Intron	4741	T	C	-
		Intron	4834	A	G	-
		Intron	5080	C	T	-
		Intron	5245	-	TTG	-
		Exon 9	5338	G	A	-
		Intron	5631	-	CGACGA	-
		Intron	5669	GGATGGAT	-	-
		Intron	5804	-	AAGAAAAGAA	-
		Intron	5837	G	A	-
		Intron	5992	G	C	-
		Intron	6074	C	G	-
		Intron	6109	C	T	-
		Intron	6146	G	A	-
TraesCS2D03G0079200	16059829-16063757	Upstream region of translation start codon	-1131	-	A	-
		Upstream region of translation start codon	-134	GA	AG	-
		Intron	61	-	CTCCCCTCCC	-
		Intron	1492	-	CTGCTTTAGCTCATGTTTTTCATGGAAAGATTTCTTCTTCTTCTTCTTCTTCTTCTTCGATG	-
		Exon 2	2739	C	T	-
		Intron	3711	-	C	-
		Intron	3872	-	C	-
TraesCS2D03G0080700	16342011-16344299	Upstream region of translation start codon	-440	-	G	-
		Upstream region of translation start codon	-431	G	C	-
		Upstream region of translation start codon	-414	G	-	-
		Upstream region of translation start codon	-70	C	T	-
		Upstream region of translation start codon	-60	A	-	-
		Upstream region of translation start codon	-31	TG	-	-
		Upstream region of translation start codon	-21	AG	-	-
		Upstream region of translation start codon	-16	-	C	-
		Exon 1	368	C	A	Pro/Thr
		Exon 1	618	C	T	-
		Exon 2	932	T	C	-
		Intron	2494	C	A	-
		Intron	2602	A	G	-
TraesCS2D03G0080800	16383381-16385248	Upstream region of translation start codon	-882	A	C	-
		Upstream region of translation start codon	-562	C	T	-
		Upstream region of translation start codon	-461	A	G	-
		Upstream region of translation start codon	-348	T	G	-
		Upstream region of translation start codon	-256	G	C	-
		Upstream region of translation start codon	-191	G	A	-
		Upstream region of translation start codon	-82	C	T	-
		Upstream region of translation start codon	-68	T	G	-
		Intron	14	T	C	-
		Exon 4	1307	G	A	-
TraesCS2D03G0081400	16556344-16562258	Upstream region of translation start codon	-1851	G	A	-
		Upstream region of translation start codon	-1752	-	G	-
		Upstream region of translation start codon	-889	T	A	-
		Upstream region of translation start codon	-864	A	G	-
		Upstream region of translation start codon	-599	T	C	-
		Exon 1	261	G	A	Ala/Thr
		Intron	1944	T	C	-
		Intron	2106	A	G	-
		Intron	3010	G	A	-
		Intron	3266	G	T	-
		Intron	3870	-	TTTT	-
		Exon 2	4631	T	C	Ile/Thr
		Exon 2	4780	C	A	-
		Exon 3	5137	C	A	Leu/Met
TraesCS2D03G0082600	16730057-16735797	Upstream region of translation start codon	-1893	G	A	-
		Exon 1	1634	C	T	-
		Exon 1	1742	T	C	-
TraesCS2D03G0084300	17376613-1737922	Intron	2360	-	A	-
TraesCS2D03G0084900	17479198-17481575	Exon 2	1948	G	A	-
TraesCS2D03G0088900	1827148-18277417	Upstream region of translation start codon	-721	-	C
		Exon 12	5157	A	G	-
TraesCS2D03G0089000	18287766-18290116	Intron	2198	-	TATCTGTTTGCATATGT	-
		Intron	2219	G	A	-
TraesCS2D03G0092200	18625183-18627185	Upstream region of translation start codon	-1410	-	C	-
		Exon 1	176	C	T	-
TraesCS2D03G0092700	18228424-18234566	Upstream region of translation start codon	-1233	-	T	-
		Upstream region of translation start codon	-684	T	C	-
		Upstream region of translation start codon	-440	T	G	-
		Intron	719	G	-	-
		Intron	839	-	GTG	-
		Intron	943	GGAATTCTAA	-	-
		Intron	1378	T	C	-
		Exon 3	1789	C	T	-
		Intron	1950	A	T	-
		Exon 7	3741	T	C	-
		Intron	3864	A	C	-
